# Supplementary material for: Interactions among genes in the ErbB-Neuregulin signalling network are associated with increased susceptibility to schizophrenia
Source: Behav Brain Funct. 2007 Jun 28;3:31. doi: 10.1186/1744-9081-3-31 (PMC1934910; doi:10.1186/1744-9081-3-31)
Supplement: Additional file 1 — Detailed results from allelic and genotypic tests of single-point association of SNP loci with schizophrenia. [file 1744-9081-3-31-S1.xls]

## Sheet: Suppl data_details
Marker	Global Poly Id	Map Chrom Position	Gene	Region	Observed	% genotyped	HWE P-value	minor allele frequency (cases)	minor allele frequency (controls)	Allelic Global Exact P	Genotypic Global Exact P	Homozygotic Odds Ratio	Heterozygotic Odds Ratio	Risk Allele	Risk Allele Odds Ratio	Risk Allele Odds Ratio Lower Bound	Risk Allele Odds Ratio Upper Bound	Risk Genotype	Risk Genotype Odds Ratio	Risk Genotype Odds Ratio Lower Bound	Risk Genotype Odds Ratio Upper Bound
RS1595066	4055994	02: 212067231	ERBB4	3 Prime flank	TTAAAGTAAG(A>G)TACTTTGAAA	0.976985	0.470349	0.326087	0.338944	0.517688	0.143669	1.33927	1.48049	G	1.05887	0.893398	1.25498	!A,A	1.40834	0.956138	2.07441
RS3748962	7157201	02: 212077370	ERBB4	Exon::CDS	CATCTCGGTA(T>C)ACAAACTGGT	0.974684	0.684572	0.357143	0.351413	0.796884	0.100447	1.20147	0.840477	C	1.02593	0.867518	1.21328	!C,T	1.24309	0.986624	1.56623
RS4673615	8333134	02: 212092366	ERBB4	Intron	TTAGGAACCA(C>T)TACTGTTTTT	0.974108	0.61794	0.420366	0.421374	0.966846	0.945158	1.01946	1.05193	T	1.00384	0.852866	1.18154	C,T	1.04066	0.828888	1.30653
RS3791702	7172741	02: 212106286	ERBB4	Intron	TTAGCTGATA(C>T)GTTTTGACAG	0.982739	0.164782	0.3	0.294765	0.788847	0.95905	1.05123	1.02964	C	1.02624	0.861996	1.22178	!T,T	1.03196	0.823441	1.29328
RS3791707	7172746	02: 212111543	ERBB4	Intron	AGACTGTCGA(C>T)ATGAAAATAA	0.9229	0.711521	0.286689	0.286041	1	0.681196	1.12829	0.927694	C	1.00456	0.824229	1.22434	!C,T	1.09517	0.844645	1.42
RS1836750	4074074	02: 212139432	ERBB4	Intron	TGAAAATGCA(A>C)CTTATCTTTA	0.971231	0.911039	0.0542328	0.0538168	1	0.331317	2.68054	0.916459	C	1.01636	0.712034	1.45075	C,C	2.70617	0.666289	10.9913
RS4597456	8310965	02: 212150734	ERBB4	Intron	GGGGTAGATG(A>G)TGGAAGTTGA	0.966628	0.932516	0.493386	0.475806	0.408339	0.484422	1.1483	1.18349	A	1.07293	0.912546	1.2615	!G,G	1.17111	0.899296	1.52508
RS6726567	11871704	02: 212160839	ERBB4	Intron	AACATCAGTG(G>T)ATTTTAGAGA	0.971231	0.130275	0.226913	0.227273	1	0.0563829	0.667265	0.554764	T	1.00059	0.825143	1.21335	G,G	1.60373	0.998453	2.57594
RS7422774	12022038	02: 212172245	ERBB4	Intron	CACAGTGCAA(A>G)GAGAGGGAAT	0.985616	0.575032	0.235969	0.227858	0.629145	0.626861	1.26755	0.98615	G	1.04793	0.868263	1.26479	G,G	1.27541	0.790418	2.05799
RS10172698	19125613	02: 212185247	ERBB4	Intron	AATCATATTG(A>T)CTAAATTCTT	0.952819	0.393691	0.44026	0.442172	0.934024	0.951038	1.00544	0.966177	A	1.00756	0.856612	1.18511	!A,T	1.03664	0.825462	1.30185
RS4500888	8302476	02: 212193694	ERBB4	Intron	CGCAATGGGA(G>T)ACCCACAGCA	0.969505	0.409075	0.0572917	0.0634128	0.609436	0.83437	0.898557	0.80198	G	1.10543	0.785873	1.55493	!G,T	1.12011	0.776014	1.61678
RS6743565	11939292	02: 212207116	ERBB4	Intron	AGGCTAATAG(C>T)AATCCTTCTC	0.989068	0.967118	0.00510204	0.00113037	0.0518684	0.0516868		4.38334	C	4.3678	1.07802	17.6971	C,T	4.38334	1.07937	17.8008
RS7568740	12061943	02: 212223498	ERBB4	Intron	TTACTATTTT(C>G)CTGTTATGAA	0.968354	0.654365	0.333766	0.305855	0.144181	0.224936	1.39984	1.05711	C	1.13767	0.958508	1.35033	C,C	1.36446	0.951953	1.95572
RS2371312	5526199	02: 212234411	ERBB4	Intron	TTAGTCACAG(C>T)TGCTCTTGTA	0.985616	0.137224	0.32702	0.334093	0.730864	0.943399	1.0552	1.02141	C	1.03175	0.871332	1.22169	C,C	1.03959	0.830011	1.3021
RS10497945	19204363	02: 212243616	ERBB4	Intron	TTCCAAAGGC(A>C)AAAAATATTG	0.963751	0.231389	0.22	0.222692	0.920573	0.977544	1.07454	1.07983	A	1.01416	0.8339	1.2334	!C,C	1.07546	0.606348	1.90752
RS-GSK8116805	8116805	02: 212252094	ERBB4	Intron	ACATTTTTAG(G>A)TTAATATTTC	0.987917	0.245294	0.0370844	0.0309201	0.42026	0.41243		1.22759	A	1.21984	0.794928	1.87188	A,G	1.22759	0.793448	1.89929
RS10497947	19204365	02: 212261022	ERBB4	Intron	ATTTCTTCAT(G>T)TTATCCTCCT	0.967204	0.00144831	0.214096	0.211111	0.879237	0.554446	1.35086	0.956053	G	1.01961	0.836653	1.24257	G,G	1.37477	0.755281	2.50239
RS4599046	8311042	02: 212270377	ERBB4	Intron	AGTGAATTAA(A>T)GCAGTCTGTG	0.970081	0.00196116	0.146907	0.136364	0.477642	0.0347481	3.06648	0.954528	A	1.09329	0.870561	1.37301	A,A	3.1058	1.33491	7.22595
RS4539738	8305247	02: 212279295	ERBB4	Intron	ATTGCAATCT(G>T)AGCTTTAAAA	0.921174	0.488785	0.154762	0.159853	0.775921	0.576842	0.784807	0.705436	T	1.03661	0.828202	1.29747	!G,T	1.12095	0.861098	1.45921
RS9288435	19087798	02: 212288730	ERBB4	Intron	CATCTGTTTG(C>G)AATATGTTAA	0.974684	0.0401385	0.10567	0.102986	0.84055	0.134339	2.89675	0.922267	G	1.03297	0.795881	1.34069	G,G	2.9444	1.02368	8.46892
RS9288436	19087799	02: 212297262	ERBB4	Intron	GTACGCATTA(G>T)ACTAGACATA	0.967779	0.0212726	0.096	0.102142	0.679753	0.465154	0.543922	0.483366	G	1.06642	0.811476	1.40147	!G,T	1.12982	0.838581	1.5222
RS7593315	12131387	02: 212305799	ERBB4	Intron	AGACATATTC(A>G)GGTGAGCAGA	0.974684	0.0456375	0.102067	0.106733	0.739668	0.113791	0.396787	0.334988	A	1.04696	0.804748	1.36208	G,G	2.60481	0.932173	7.27873
RS7565192	12053551	02: 212310623	ERBB4	Intron	AAGAAAAAAA(A>G)TTCAAAAAGT	0.971807	0.0859712	0.105195	0.106979	0.947022	0.0838402	0.381408	0.32696	G	1.01507	0.781922	1.31774	A,A	2.70215	1.0303	7.08686
RS4672620	8332380	02: 212315185	ERBB4	Intron	GGGTGTGGCC(G>A)AAGTAGTAAA	0.970656	0.0418929	0.112137	0.111621	0.947904	0.0368336	3.03323	0.858327	A	1.00886	0.781182	1.3029	A,A	3.12977	1.23175	7.95247
RS10173674	19126450	02: 212371039	ERBB4	Intron	TCTCTTTCAG(C>T)ATAGTTTAAG	0.968354	0.118159	0.360158	0.383052	0.268574	0.122492	1.08723	0.842347	T	1.10236	0.931985	1.30388	!C,T	1.26081	1.00176	1.58684
RS2371275	5526188	02: 212380660	ERBB4	Intron	TAAGATTTTG(A>G)GTGAAGCTGA	0.872842	0.218916	0.411311	0.401596	0.641369	0.421456	1.14761	0.92414	G	1.04139	0.882401	1.22904	G,G	1.20241	0.885572	1.63261
RS10175273	19129805	02: 212397200	ERBB4	Intron	CTTTTTAATG(C>T)GCAAAGAATT	0.925201	0.305153	0.484416	0.468929	0.0255164	0.0653871	1.47304	1.27635	C	1.20523	1.02495	1.41722	!T,T	1.33259	1.01622	1.74744
RS6729362	11883499	02: 212407408	ERBB4	Intron	TAATTTGAAG(A>G)TAGTAGATTA	0.973533	0.0672019	0.0989446	0.083016	0.18669	0.190641	2.78103	1.18055	A	1.2176	0.924766	1.60315	A,A	2.70518	0.666053	10.9871
RS7421820	12019405	02: 212414133	ERBB4	Intron	TGGAATCATT(A>G)GACCGTTCCA	0.987342	0.811298	0.194872	0.162896	0.0394184	0.0807064	1.84336	1.18144	A	1.24575	1.01512	1.52877	A,A	1.75533	0.976328	3.15589
RS10198466	19169606	02: 212423980	ERBB4	Intron	TAGAAGAAAA(C>T)AAATATAATC	0.804373	0.100008	0.389189	0.372082	0.425924	0.0666233	1.31597	0.869389	C	1.07566	0.905126	1.27833	C,C	1.42179	1.02559	1.97105
RS6749448	11963951	02: 212433496	ERBB4	Intron	ACAATTATGA(C>T)GACTTTAATG	0.966628	0.154272	0.309585	0.326893	0.380612	0.280881	1.02568	0.847476	T	1.08214	0.910087	1.28672	!C,T	1.20299	0.955773	1.51416
RS7419259	12011998	02: 212446016	ERBB4	Intron	TGACCACCTG(A>C)ATGTGGGATT	0.972382	0.587331	0.301316	0.29771	0.857147	0.874671	0.985753	1.05964	A	1.01822	0.853902	1.21416	A,C	1.06368	0.845091	1.33881
RS7422996	12022260	02: 212456578	ERBB4	Intron	CCTTGCCCCA(A>G)TCCTCTAGTG	0.871116	0.495925	0.115486	0.113857	0.895407	0.95491	0.939698	1.04548	G	1.01947	0.78869	1.31777	A,G	1.04785	0.785656	1.39753
RS7423708	12024678	02: 212471391	ERBB4	Intron	ATGTAATAGA(G>T)GAGGTTTAAT	0.969505	0.592205	0.301299	0.319615	0.35395	0.63296	1.15169	1.04245	T	1.08836	0.914101	1.29585	T,T	1.11581	0.888916	1.40061
RS6435671	11759842	02: 212481613	ERBB4	Intron	ACCTGTGTTA(C>T)ACCAACCAAC	0.972382	0.820244	0.222798	0.21204	0.516885	0.531151	0.960166	1.14105	T	1.06678	0.879028	1.29464	C,T	1.14588	0.904037	1.45241
RS6435675	11759846	02: 212513154	ERBB4	Intron	GCCATTTCTA(A>T)ATCTAGAGCT	0.96893	0.160922	0.113577	0.138739	0.0790451	0.194029	1.35713	1.06491	A	1.25242	0.97657	1.6062	A,A	1.28462	0.978647	1.68625
RS991495	3887372	02: 212532312	ERBB4	Intron	AAATTGCTGT(C>T)TTGCCATCAC	0.967204	0.838242	0.244819	0.22278	0.203919	0.414368	1.31164	1.12646	C	1.13232	0.938078	1.36678	!T,T	1.14696	0.911349	1.44349
RS7595439	12137011	02: 212547447	ERBB4	Intron	AAAAGAATAA(C>T)GATAGTTTTT	0.96893	0.652139	0.244792	0.221538	0.185507	0.366679	1.26255	1.1641	T	1.14032	0.944352	1.37696	!C,C	1.17347	0.932286	1.47706
RS10497952	19204370	02: 212548864	ERBB4	Intron	CTTGGCTAGC(A>G)TTTCTCTGTT	0.972957	0.975621	0.243455	0.224217	0.281346	0.420475	1.12273	1.17137	A	1.11477	0.92292	1.34649	!G,G	1.1628	0.923573	1.46398
RS6727114	11875251	02: 212577699	ERBB4	Intron	TTTCATTCAC(C>T)TCCTCAAAAA	0.921749	0.213632	0.276094	0.273946	0.918893	0.488609	1.22145	0.913245	T	1.01229	0.82948	1.2354	T,T	1.27193	0.803628	2.01312
RS4292044	9541061	02: 212586658	ERBB4	Intron	TTTTCCCTGT(A>G)AAGTAGAGCC	0.974108	0.98148	0.0887728	0.0954198	0.622329	0.479655	0.679169	0.586996	A	1.07757	0.81421	1.4261	!A,G	1.16207	0.849765	1.58916
RS10172563	19125494	02: 212613107	ERBB4	Intron	TGCAAGGTAT(A>G)TTCTGTTTAG	0.978711	0.616797	0.0274869	0.0216073	0.337769	0.428598	1.16505	1.35398	G	1.29826	0.785759	2.14503	A,G	1.35505	0.812547	2.25977
RS10180494	19138268	02: 212622487	ERBB4	Intron	CTCTGAGCTC(C>T)GTTTTTATCA	0.965478	0.70577	0.435526	0.424884	0.616979	0.807896	1.08052	1.08564	T	1.04461	0.887445	1.2296	!C,C	1.08284	0.846791	1.38469
RS2579980	5573189	02: 212632142	ERBB4	Intron	ATGCTTTAAT(T>A)GACAAGTTCC	0.972957	0.836377	0.0858974	0.0903151	0.774644	0.937177	0.909893	0.856148	T	1.05146	0.792097	1.39574	!A,T	1.06267	0.780189	1.44742
RS839523	3706670	02: 212641595	ERBB4	Intron	TTTGCAGCTT(G>A)TGGTAATATG	0.972957	0.609973	0.260363	0.273563	0.489253	0.783367	1.13798	1.06637	G	1.06854	0.890579	1.28206	G,G	1.07955	0.859785	1.35548
RS839513	3706548	02: 212646600	ERBB4	Intron	TGATTCAGGT(A>G)TAGCTTCAGT	0.974684	0.920339	0.130435	0.112049	0.16204	0.36162	1.36979	1.208	A	1.19186	0.936939	1.51615	!G,G	1.21355	0.930664	1.58241
RS987320	3886535	02: 212655706	ERBB4	Intron	GCATCTTTCA(A>G)CACTAGAGCA	0.973533	0.0827174	0.0474934	0.0456969	0.844189	0.304896	10.3933	0.991894	G	1.05084	0.71903	1.53576	G,G	10.4108	0.423246	256.082
RS839504	3706455	02: 212665518	ERBB4	Intron	TTATTTAAGC(A>G)TGGGGGAGCC	0.967779	0.898487	0.29712	0.315	0.373968	0.631806	1.21632	1.14721	A	1.08683	0.911691	1.29561	!G,G	1.18194	0.789982	1.76837
RS1521546	4039707	02: 212675626	ERBB4	Intron	TGTAATACTT(C>G)TGTTAAGTAC	0.974684	0.343955	0.153747	0.138103	0.290805	0.474366	1.13205	1.17563	G	1.13643	0.908042	1.42227	!C,C	1.16825	0.906946	1.50483
RS7592809	12130881	02: 212685926	ERBB4	Intron	GTATCTCAGG(G>T)ACAACATCTA	0.968354	0.781382	0.0397878	0.0356049	0.582458	0.695172	0.699568	1.192	G	1.13439	0.747615	1.72128	G,T	1.19396	0.778333	1.83154
RS1879635	4083808	02: 212693688	ERBB4	Intron	GAACACAAGG(C>T)AGGAGAATAG	0.960875	0.24602	0.0621693	0.0599845	0.795383	0.85497	1.59671	1.00349	T	1.04599	0.747849	1.46299	T,T	1.5976	0.446885	5.7114
RS6734634	11904361	02: 212697932	ERBB4	Intron	GCACTACACA(A>G)TTCTAAACAA	0.974108	0.0908385	0.285901	0.278626	0.714518	0.136683	0.843758	1.21522	G	1.03754	0.868063	1.24012	A,G	1.2448	0.988666	1.5673
RS1521537	4039680	02: 212711016	ERBB4	Intron	TCATTCAACA(C>T)GCAATTGGTA	0.899885	0.333992	0.262887	0.260204	0.887595	0.300051	0.819396	1.14777	T	1.01505	0.844184	1.22049	C,T	1.1744	0.929521	1.48379
RS1521542	4039695	02: 212720142	ERBB4	Intron	CATTTGCCTC(G>T)TATATTCCTT	0.974684	0.514375	0.0738786	0.069962	0.688675	0.340342	2.24452	0.957265	G	1.06648	0.782519	1.45347	G,G	2.25909	0.76818	6.64361
RS7582903	12103496	02: 212734343	ERBB4	Intron	AGGGTCATAA(A>G)TTTAATTAGT	0.986766	0.297979	0.303571	0.301209	0.894383	0.209652	0.841996	1.16937	A	1.0121	0.851064	1.2036	A,G	1.20253	0.958526	1.50865
RS4672635	8332392	02: 212754203	ERBB4	Intron	TACAGACATG(G>A)TAACTAAGAC	0.973533	0.489375	0.0699482	0.0639357	0.56181	0.295847	2.49116	0.984809	G	1.10745	0.806781	1.52016	G,G	2.49795	0.826359	7.55088
RS10201617	19174259	02: 212773368	ERBB4	Intron	ATGGATATAC(A>G)GAGATCAAAT	0.978136	0.638317	0.078125	0.0721884	0.582564	0.370359	2.22789	0.996426	G	1.09485	0.810202	1.47951	G,G	2.23103	0.758687	6.56068
RS10166993	19115686	02: 212782650	ERBB4	Intron	TTTATTTTTA(C>G)AGTGTTACAA	0.971231	0.423182	0.177835	0.170769	0.664901	0.683239	1.30893	0.996013	G	1.05237	0.852876	1.29852	G,G	1.31166	0.734291	2.34302
RS2371439	5526216	02: 212793271	ERBB4	Intron	CTGTCCATCT(A>C)TCCATCAATC	0.975259	0.923313	0.374359	0.352107	0.268263	0.30507	1.13769	1.2083	C	1.10149	0.933325	1.29996	!A,A	1.19161	0.944729	1.50302
RS10167304	19115959	02: 212804072	ERBB4	Intron	CCAAATCATT(C>T)CATAGGCTGT	0.975834	0.205653	0.125984	0.123194	0.8514	0.50959	1.66501	0.963955	C	1.02912	0.807066	1.31227	C,C	1.6803	0.697421	4.04838
RS6738304	11920031	02: 212814814	ERBB4	Intron	GCTTTGTTAC(C>T)CTTGTTCTTT	0.970081	0.665123	0.438158	0.401225	0.071573	0.188044	1.34361	1.18488	T	1.16404	0.98879	1.37034	!C,C	1.22404	0.959369	1.56173
RS2888051	5606268	02: 212824513	ERBB4	Intron	TACAATGATC(A>G)TACATTACTC	0.966053	0.571918	0.483333	0.449961	0.109681	0.245233	1.30624	1.08746	A	1.14356	0.974126	1.34246	A,A	1.24119	0.950158	1.62135
RS1357142	3971515	02: 212842968	ERBB4	Intron	CCTTCAAGTC(C>T)AACAGGTTCA	0.968354	0.581913	0.309091	0.289676	0.300635	0.411221	1.10449	1.1767	T	1.09784	0.921901	1.30737	!C,C	1.16196	0.925475	1.45887
RS1521654	4039773	02: 212853460	ERBB4	Intron	AAGATTAGAA(A>T)GTATATATAC	0.970081	0.586098	0.134961	0.107941	0.0397994	0.0629774	1.12307	1.38442	A	1.29253	1.01701	1.64268	A,T	1.38328	1.05674	1.81073
RS939223	3842824	02: 212863930	ERBB4	Intron	TGATCTTATT(G>T)TGACTGACAT	0.967204	0.0718317	0.399736	0.352919	0.0204796	0.0697765	1.46171	1.21531	G	1.22137	1.03458	1.44188	!T,T	1.27236	1.00577	1.60962
RS1915745	4089228	02: 212870280	ERBB4	Intron	GCATGGCTTT(A>G)TATTACCATT	0.966628	0.392404	0.198433	0.20586	0.683336	0.83711	0.99081	0.919147	A	1.04527	0.854742	1.27826	!A,G	1.07725	0.841583	1.37891
RS1357139	3971499	02: 212876287	ERBB4	Intron	CAGACAATTA(A>C)AAACAATGTA	0.967779	0.708297	0.339523	0.331034	0.661167	0.876907	1.06046	1.06363	A	1.0395	0.875899	1.23367	!C,C	1.06124	0.842586	1.33663
RS10164682	19111716	02: 212887524	ERBB4	Intron	ACAATAAAGA(C>T)ACAAATTATT	0.980437	0.922022	0.332481	0.336634	0.863028	0.830662	1.08889	1.12461	C	1.01813	0.859604	1.20589	!T,T	1.10582	0.765857	1.59669
RS10497965	19204383	02: 212894086	ERBB4	Intron	TGACACTAGG(A>G)ATAAAAAAAA	0.98504	0.59586	0.491026	0.488275	0.328073	0.5825	1.17796	1.11616	G	1.08626	0.925962	1.27432	!A,A	1.13521	0.873813	1.4748
RS10184205	19144418	02: 212898934	ERBB4	Intron	ATTTGTCAGG(C>G)AAGGAGAAAC	0.972957	0.400253	0.368831	0.349923	0.345686	0.14707	1.31743	0.929979	C	1.08613	0.919159	1.28343	C,C	1.36944	0.990895	1.8926
RS9653257	19096187	02: 212903754	ERBB4	Intron	GATATTGGAA(G>T)GAATGGCTAA	0.959148	0.6115	0.466488	0.456337	0.646488	0.199573	1.05337	1.25752	G	1.04181	0.884912	1.22653	G,T	1.23295	0.978894	1.55293
RS1521661	4039792	02: 212908610	ERBB4	Intron	GAGTAAAACA(A>T)CCTGGCTACA	0.948792	0.158643	0.420157	0.44633	0.212361	0.420911	1.23367	1.07927	T	1.11213	0.944353	1.30971	T,T	1.16778	0.914339	1.49146
RS1521642	4039746	02: 212917980	ERBB4	Intron	TAAAAGTCTA(G>T)ATTGATAAAA	0.967204	0.477607	0.468421	0.461952	0.77231	0.320749	1.02924	1.20585	T	1.02645	0.87303	1.20684	G,T	1.19346	0.949482	1.50012
RS1357137	3971488	02: 212928969	ERBB4	Intron	TTTTAAACTC(C>G)TTGCTTAAAA	0.96893	0.724719	0.453247	0.447267	0.772919	0.538079	1.02475	1.14741	G	1.02462	0.87181	1.20421	C,G	1.13847	0.906908	1.42915
RS10200047	19171933	02: 212934859	ERBB4	Intron	ATTTGACCCA(C>T)AAACTTTCCC	0.974684	0.566933	0.173629	0.187643	0.397166	0.621126	1.05913	0.937417	T	1.09696	0.888455	1.35439	T,T	1.12596	0.882693	1.43627
RS2030474	4106761	02: 212939305	ERBB4	Intron	ATTTTAACAG(A>G)AACTAGACCA	0.971231	0.389813	0.213178	0.199846	0.415786	0.690749	1.13833	1.10828	G	1.0864	0.892298	1.32272	!A,A	1.10878	0.878023	1.40018
RS1948875	4092667	02: 212948224	ERBB4	Intron	AACCACTTTT(A>G)TAAACAGGAT	0.978136	0.8364	0.40665	0.432773	0.201676	0.438485	1.23575	1.11379	A	1.11282	0.946207	1.30877	A,A	1.14366	0.902101	1.4499
RS6727447	11875584	02: 212956767	ERBB4	Intron	TGAAACTACT(A>C)ATCTTTCACT	0.974108	0.785398	0.212401	0.186073	0.105015	0.199901	1.21858	1.24349	C	1.18139	0.967585	1.44245	!A,A	1.2382	0.978091	1.56748
RS4672643	8332397	02: 212962168	ERBB4	Intron	ATGAGGTTCT(C>G)TAGCAAACTT	0.957998	0.382318	0.428385	0.472678	0.0319487	0.0869132	1.38884	1.09594	C	1.19567	1.01632	1.40667	C,C	1.30574	1.02396	1.66505
RS979042	3884743	02: 212972333	ERBB4	Intron	TTATCATAAT(A>G)TTCTCTGATG	0.979287	0.394087	0.322622	0.319117	0.861118	0.977647	1.03077	1.02496	A	1.01695	0.856999	1.20676	!G,G	1.02432	0.816295	1.28536
RS2371481	5526225	02: 212982303	ERBB4	Intron	AAAAGCAAAA(C>T)TAGCTTTTTT	0.975259	0.115847	0.0439276	0.0416667	0.760821	0.755707		1.06909	C	1.06689	0.721379	1.5779	C,T	1.06909	0.716189	1.59589
RS4411644	8293617	02: 212991555	ERBB4	Intron	AAGCATCACA(C>T)GTATTCATTA	0.979287	0.497176	0.0994832	0.095057	0.728671	0.474593	0.595586	1.14112	T	1.05589	0.807357	1.38093	!T,T	1.71794	0.446694	6.60703
RS1505345	4031060	02: 212998369	ERBB4	Intron	CTTGGTTGTT(G>T)ATTTTGACAT	0.96893	0.885919	0.162269	0.142146	0.17973	0.0786846	0.735373	1.31441	T	1.1715	0.938441	1.46245	G,T	1.32596	1.02909	1.70848
RS1910866	4087981	02: 213009202	ERBB4	Intron	AGAACCTGAA(G>T)CAAAGAGAAC	0.925201	0.878555	0.157821	0.1308	0.0645711	0.0132267	0.591862	1.44275	G	1.24815	0.989964	1.57367	G,T	1.45871	1.12274	1.89521
RS4673659	8333173	02: 213015235	ERBB4	Intron	TAAGTAAAAT(A>C)TTACAAGCAA	0.960875	0.0234587	0.284574	0.256955	0.132435	0.0652404	1.55094	0.965475	A	1.15129	0.960544	1.37992	A,A	1.57371	1.08403	2.28459
RS6743763	11942490	02: 213025869	ERBB4	Intron	TTAACATTTC(A>G)TAGGAGACAA	0.973533	0.782448	0.122691	0.137471	0.304366	0.580145	1.43536	1.2999	G	1.13574	0.890493	1.44854	G,G	1.12935	0.863626	1.47682
RS6754674	11985979	02: 213033762	ERBB4	Intron	TTTATAACGG(G>T)ATTTACTGAA	0.96145	0.512641	0.474801	0.467543	0.00552125	0.018535	1.60272	1.29819	G	1.25949	1.07073	1.48154	!T,T	1.38707	1.05612	1.82172
RS2062937	4116385	02: 213043902	ERBB4	Intron	GAAATCTACA(C>T)TCAAATACAT	0.96893	0.913439	0.349741	0.396379	0.0205327	0.0667761	1.48247	1.21277	C	1.22008	1.032	1.44243	C,C	1.27962	1.01547	1.61249
RS10176489	19131836	02: 213052775	ERBB4	Intron	TTCCTGACAT(C>T)CATGCCAAAT	0.971807	0.403466	0.219481	0.212807	0.689534	0.675529	0.927441	1.10225	C	1.0417	0.857567	1.26538	C,T	1.10897	0.875419	1.40482
RS1394795	3987555	02: 213065008	ERBB4	Intron	AAATTGCATA(C>T)GATTTGGGGC	0.972957	0.671427	0.0801034	0.0778374	0.819625	0.732124	1.59644	0.990184	C	1.0369	0.771606	1.3934	C,C	1.60015	0.518254	4.9406
RS1394781	3987504	02: 213074328	ERBB4	Intron	GGGTCTGGAA(C>T)GTATTAACAG	0.974108	0.346707	0.403947	0.447068	0.0378682	0.0854903	1.39028	1.09142	C	1.19253	1.0122	1.40498	C,C	1.30597	1.02691	1.66087
RS4627509	8313402	02: 213084128	ERBB4	Intron	CTAGGCCAGA(C>T)GCAAAAATGC	0.970656	0.0858611	0.2	0.195469	0.796364	0.942192	1.05648	1.04005	C	1.03072	0.842895	1.26039	!T,T	1.03893	0.820825	1.31499
RS1394796	3987559	02: 213095933	ERBB4	Intron	TTCAAAGTTA(C>T)GAACATACTT	0.947066	0.116323	0.247989	0.279262	0.0924675	0.14773	1.18002	0.927514	C	1.17335	0.973035	1.4149	C,C	1.26118	0.999816	1.59086
RS2135155	4126326	02: 213106448	ERBB4	Intron	ACCCATACCT(A>G)TTTATCTGCC	0.972957	0.0225958	0.236292	0.237768	0.961512	0.577301	0.829676	0.765229	A	1.00683	0.833214	1.21662	!A,G	1.09911	0.868159	1.39149
RS10166403	19114195	02: 213116705	ERBB4	Intron	TGATATTTTT(A>G)TTAAATAGTT	0.974108	0.96919	0.117801	0.116705	0.949003	0.504672	1.56491	0.938064	G	1.01407	0.790022	1.30166	G,G	1.58694	0.698766	3.60406
RS1505368	4031158	02: 213122759	ERBB4	Intron	TAAGTGTTAA(A>G)TAACTTGACT	0.855006	0.484681	0.478495	0.482944	0.865425	0.768796	1.02919	0.93371	A	1.0179	0.862184	1.20174	!A,G	1.08586	0.858857	1.37285
RS1505377	4031194	02: 213129549	ERBB4	Intron	TCACTTCTAC(A>G)TTTGCAATAA	0.964902	0.400665	0.225	0.227833	0.88275	0.817542	0.910469	0.857571	G	1.01481	0.836523	1.2311	!A,G	1.06804	0.840408	1.35732
RS2062930	4116364	02: 213138591	ERBB4	Intron	TTCAAACAGT(G>T)TATAAACAGT	0.963751	0.215815	0.429144	0.436587	0.73787	0.206681	1.00428	0.81432	G	1.03049	0.874516	1.21428	!G,T	1.22927	0.976308	1.54776
RS7564771	12053130	02: 213148442	ERBB4	Intron	GAATGATTAC(A>G)ACAAAAAACT	0.918872	0.694108	0.196286	0.183197	0.42244	0.202088	1.61101	0.960262	A	1.09073	0.887079	1.34114	A,A	1.63249	0.960783	2.7738
RS2170529	4128809	02: 213154255	ERBB4	Intron	AAGTGGAATA(C>T)AGAAACTGCC	0.971807	0.994644	0.421053	0.411765	0.645716	0.329473	1.13568	0.899354	T	1.03926	0.882423	1.22397	!C,T	1.15967	0.922157	1.45835
RS6435706	11759877	02: 213164170	ERBB4	Intron	ATCCTGAATA(C>G)GAAAAAAGGT	0.979287	0.791792	0.00386598	0.00722983	0.44476	0.443263			G	1.65147	0.527847	5.16691	G,G	1.65788	0.528394	5.20175
RS1482378	4026483	02: 213172610	ERBB4	Intron	ATGTGGTATA(G>T)CAATCAGCCA	0.972382	0.875118	0.0396825	0.0499238	0.286175	0.407087	0.688476	0.52988	T	1.25618	0.839957	1.87866	!G,T	1.29973	0.850759	1.98564
RS2054617	4113738	02: 213181396	ERBB4	Intron	CAAACGTCTG(C>T)ATTGTTTTAG	0.966628	0.216474	0.405585	0.427147	0.295196	0.059565	1.09368	0.80857	C	1.09236	0.926344	1.28813	!C,T	1.30967	1.04001	1.64925
RS10190653	19155907	02: 213192385	ERBB4	Intron	TTTTCTCCTT(C>T)ATTAATGTAT	0.973533	0.0845795	0.167969	0.15367	0.337873	0.612474	1.28787	1.09737	C	1.11414	0.897092	1.3837	!T,T	1.11476	0.868793	1.43036
RS6731193	11891920	02: 213205467	ERBB4	Intron	ATATCAGTTC(A>G)TCACTATTCA	0.950518	0.139031	0.43484	0.426332	0.70594	0.0218318	1.16472	0.778883	G	1.03555	0.878881	1.22016	!A,G	1.35583	1.0758	1.70877
RS1026882	3902864	02: 213212895	ERBB4	Intron	ATGAATAAAG(A>G)TAATGCACTC	0.922325	0.491372	0.381757	0.433053	0.023987	0.0475818	1.44762	1.05844	A	1.23609	1.02956	1.48405	A,A	1.39129	1.0723	1.80518
RS1351593	3968713	02: 213220111	ERBB4	Intron	CCTGGAATTT(A>G)TGGCTTACTT	0.971231	0.761195	0.178205	0.151002	0.0726488	0.148433	1.73099	1.16551	A	1.22137	0.987788	1.51019	A,A	1.66096	0.89448	3.08424
RS7596285	12139474	02: 213232467	assigned to ERBB4		ATCTACCTCC(A>G)TGCTACAACA	0.960299	0.710481	0.485372	0.444702	0.050548	0.0909927	1.39086	1.04866	A	1.1777	1.00097	1.38563	A,A	1.35244	1.03341	1.76997
RS6435711	11759882	02: 213235571	assigned to ERBB4		AATTATTAAA(A>G)CTCACAAAGC	0.943038	0.430032	0.484169	0.440873	0.037411	0.0197604	1.44668	0.966143	A	1.19037	1.01171	1.40058	A,A	1.47966	1.12962	1.93816
RS6864507	12889349	05: 139217563	NRG2	Intron	GCCCCATACC(G>T)TGGGCTCATT	0.975834	0.780611	0.00258398	0.00763942	0.198589	0.197144			T	2.43775	0.654176	9.08416	T,T	2.45142	0.656222	9.15762
RS3756675	8055623	05: 139219077	NRG2	Intron	GAGGCTGTCA(C>T)TCCCTCCATG	0.971807	0.665503	0.0662338	0.0789877	0.278618	0.59951	1.51741	1.28571	C	1.20083	0.875092	1.64781	C,C	1.19891	0.860168	1.67104
RS1800954	3309162	05: 139225270	NRG2	Intron	AGAAAGCTTC(T>C)GGGTGCAGTC	0.983314	0.460212	0.0892857	0.0968109	0.579072	0.14218	0.494782	0.401274	T	1.08822	0.825253	1.43499	!C,T	1.24395	0.911036	1.69852
RS3777102	8057493	05: 139237787	NRG2	Intron	CAGCCCTCCG(T>C)AGGCCATGCT	0.97756	0.925254	0.167102	0.179711	0.451385	0.736058	1.11224	1.01049	T	1.08949	0.879587	1.34949	T,T	1.10523	0.864496	1.41299
RS1422717	3297409	05: 139256676	NRG2	Intron	GAAAGGCCGC(C>T)CACCTTCCTT	0.928654	0.0424309	0.157216	0.14845	0.564759	0.806124	1.10487	1.08643	T	1.07242	0.858292	1.33996	!C,C	1.08522	0.841782	1.39907
RS1345708	3292313	05: 139262270	NRG2	Intron	TGGGAATCTG(C>G)AAAGTGGGAG	0.972957	0.698197	0.481818	0.480475	0.967273	0.920858	1.00775	1.05198	C	1.00546	0.856141	1.18082	C,G	1.05024	0.836809	1.31811
RS443587	3260501	05: 139270416	NRG2	Intron	TCACTATTGG(C>A)AAGGGCCTCC	0.970081	0.78055	0.134309	0.123282	0.417829	0.639807	1.40638	1.08046	C	1.10645	0.87093	1.40567	C,C	1.38345	0.620071	3.08665
RS1433302	3299474	05: 139289858	NRG2	Intron	CACTAATCCT(C>G)GTTTGTCCCA	0.970081	0.181121	0.102597	0.0918524	0.362374	0.543552	1.00748	1.18434	G	1.13455	0.868289	1.48247	C,G	1.18556	0.881539	1.59443
RS6870884	12904505	05: 139303365	NRG2	Intron	TATGCTCTTT(C>T)AGCATGTCTA	0.988493	0.606531	0.0153453	0.0139412	0.733481	0.731767		1.13351	C	1.13238	0.594034	2.15861	C,T	1.13351	0.591582	2.17188
RS2436589	6188373	05: 139308176	NRG2	Intron	TCTGTGTGGG(G>A)GAAAGAGTGG	0.983314	0.0388182	0.117048	0.103343	0.291667	0.439886	1.04757	1.21013	G	1.15374	0.89802	1.48227	A,G	1.21037	0.911897	1.60653
RS6580323	12861906	05: 139320963	NRG2	Intron	TTGATTGGGT(C>T)TGTGGTCTGA	0.831991	0.629754	0.392857	0.375693	0.426971	0.659399	1.13889	1.11434	T	1.07565	0.905488	1.27778	!C,C	1.11831	0.874238	1.43052
RS265150	3242841	05: 139357003	NRG2	Intron	TTAATTAAGA(T>C)TTATGGGTAG	0.987917	0.895312	0.112245	0.111698	0.948658	0.0623207	2.17971	0.840296	T	1.00901	0.784241	1.2982	T,T	2.25392	1.06181	4.78445
RS265158	3242849	05: 139370651	NRG2	Intron	CTTGTTAACA(G>A)TTGTTTAAAC	0.969505	0.163671	0.222078	0.220769	0.960575	0.832807	0.919781	1.06046	G	1.00909	0.831678	1.22436	A,G	1.06909	0.841461	1.3583
RS7734418	13149093	05: 139385885	NRG2	Intron	ACAGAATGAG(A>C)AAAAGCACTA	0.969505	0.626634	0.0533333	0.0492366	0.635978	0.505312	0.392615	1.17784	A	1.09669	0.763161	1.57597	!A,A	2.58668	0.138953	48.1524
RS2916093	6214868	05: 139395716	NRG2	Intron	AATACAGAAA(T>C)TTTCTACAGT	0.975259	0.368144	0.232558	0.256116	0.186689	0.115252	1.7152	1.7112	T	1.13454	0.939838	1.36957	!C,C	1.712	1.00115	2.92757
RS2936651	6216505	05: 139401129	NRG2	Intron	GATATTTCAA(A>T)TCAAATTGTC	0.896433	0.864506	0.228093	0.264957	0.041341	0.0253124	2.14618	1.99479	A	1.21809	1.00632	1.47441	!T,T	2.08069	1.15599	3.74508
RS524529	3614540	07: 054498586	assigned to EGFR; LOC442682, LOC392030	Exon::CDS	TACTTATGTA(T>C)CTTTTACCAC	0.921174	0.50265	0.221204	0.208778	0.477489	0.460324	0.959648	1.16266	T	1.07792	0.885551	1.31209	C,T	1.1676	0.917787	1.48542
RS7787739	13601504	07: 054864172	EGFR	Intron	CAAGGCGAGT(A>C)GAATTCCCAA	0.926352	0.542065	0.0065445	0.017101	0.0368094	0.0354382			C	2.43067	0.996277	5.93026	C,C	2.45853	1.00389	6.02096
RS2192293	3960879	07: 054872498	EGFR	Intron	GGCAACTTGA(T>C)TTAGCAGTTG	0.951093	0.944628	0.461538	0.467085	0.80321	0.283205	1.01806	0.839173	C	1.02239	0.868752	1.2032	!C,T	1.20186	0.954548	1.51324
RS7806790	13675555	07: 054881265	EGFR	Intron	GGTGGAGGAG(C>T)GCAGAGATGA	0.982739	0.178779	0.0141026	0.0147951	1	1	0.889106	0.92	T	1.01754	0.525058	1.97196	C,C	1.12463	0.0457232	27.6617
RS729969	3666244	07: 054902416	EGFR	Intron	TTTTCCTAGC(A>G)TCTTTTCCTT	0.974684	0.666695	0.153351	0.132083	0.13711	0.0378182	0.586943	1.34835	A	1.19281	0.952106	1.49437	A,G	1.36218	1.05713	1.75524
RS1344307	3801319	07: 054912097	EGFR	Intron	AGAAAACTCA(A>G)AGGGAATATG	0.964327	0.968643	0.187013	0.196359	0.603794	0.361938	0.848849	0.726811	A	1.06015	0.863412	1.30171	!A,G	1.17832	0.916727	1.51456
RS759170	3678997	07: 054929581	EGFR	Intron	GGAAACTTCC(C>T)GATTGGGTTT	0.971807	0.834182	0.184073	0.168453	0.327096	0.563403	1.21444	1.13073	T	1.11569	0.905054	1.37535	!C,C	1.1353	0.891372	1.44598
RS3823585	7312940	07: 054937946	EGFR	Intron	TTCTCCTCCT(C>G)AACTAGCTAA	0.965478	0.42011	0.387728	0.340927	0.0178704	0.0542088	1.52697	1.2165	C	1.22463	1.03689	1.44636	!G,G	1.27535	1.00882	1.6123
RS2110290	3946819	07: 054946977	EGFR	Intron	ACAATGGATG(T>C)TTGCTTTTGA	0.919448	0.156431	0.332898	0.306996	0.180403	0.343466	1.34368	1.09013	C	1.12716	0.947982	1.34021	C,C	1.28879	0.881818	1.88357
RS759160	3678925	07: 054955651	EGFR	Intron	AGCTTTGACA(A>G)AGATTCCAAG	0.963751	0.591101	0.198953	0.235112	0.0388644	0.112726	1.43988	1.14576	A	1.23527	1.01207	1.50769	A,A	1.28074	1.0113	1.62197
RS6947594	13402270	07: 054977506	EGFR	Intron	ATCCCACAAA(A>C)GTTTTGATTA	0.972382	0.781179	0.119792	0.129403	0.498735	0.812329	1.08844	0.995003	C	1.08843	0.851534	1.39122	C,C	1.09808	0.837588	1.43959
RS2072454	3937456	07: 054988557	EGFR	Exon::CDS	CCCTGTGCAA(C>T)GTGGAGAGCA	0.970081	0.396156	0.48822	0.477761	0.621404	0.864851	1.08892	1.05917	C	1.0428	0.887518	1.22526	!T,T	1.06689	0.822162	1.38446
RS845551	3722058	07: 055011492	EGFR	Intron	ATCAAGTGGG(A>G)GCCAGAGAAT	0.984465	0.185869	0.177749	0.207955	0.0674547	0.202854	1.43915	1.20065	G	1.21195	0.986567	1.48882	G,G	1.22993	0.967611	1.56337
RS10241451	18315168	07: 055023135	EGFR	Intron	AAGGGGTCCA(C>T)GTGCCCCTCC	0.949367	0.756538	0.222955	0.238002	0.406646	0.339135	0.962959	0.807561	T	1.08689	0.895526	1.31915	!C,T	1.19505	0.936199	1.52546
RS2075107	3939477	07: 055028245	EGFR	Intron	TCATCCAGGT(T>C)TGCTCCCTCC	0.924626	0.791908	0.375339	0.380048	0.828996	0.544135	1.11397	1.20995	C	1.01972	0.860682	1.20814	C,T	1.11974	0.887587	1.41262
RS6970262	13480727	07: 055033972	EGFR	Intron	CTTTGGGAAC(A>G)GTACTTGCTG	0.986191	0.915301	0.397698	0.387755	0.616844	0.25341	1.16933	0.895542	A	1.04296	0.886024	1.22769	A,A	1.24335	0.922323	1.67611
RS2293348	5899978	07: 055040966	EGFR	Intron	ATGGGCAAAT(G>A)TCAGGTCATA	0.974684	0.772399	0.326316	0.334094	0.72655	0.433036	1.20476	1.29494	G	1.03502	0.871621	1.22904	!A,A	1.24839	0.84936	1.83487
RS884225	3752725	07: 055048293	EGFR	3 Prime Flank	AGACAGGGGC(A>G)GCATACTGAG	0.973533	0.274537	0.0584416	0.0830145	0.0259054	0.0678248	4.03694	2.87835	A	1.44653	1.03981	2.01234	A,A	1.44347	1.02475	2.03328
RS4245566	8760812	07: 055077966	assigned to EGFR		TTGCTAGTAA(A>G)TTATCTGAAA	0.96893	0.871752	0.461039	0.439954	0.302361	0.567441	1.18219	1.11763	A	1.08904	0.926722	1.27979	!G,G	1.13429	0.883464	1.45634
RS883117	3752560	07: 055081754	assigned to EGFR		ATAACTAACT(C>T)CAGCCTAGAA	0.986766	0.83078	0.0395408	0.0578231	0.047084	0.123587	2.77011	1.94845	C	1.47256	0.995073	2.17916	C,C	1.46078	0.97731	2.18343
RS6969564	13477881	07: 055097240	assigned to EGFR		CACGCTGCAC(A>G)GGGAGAGGGC	0.935558	0.70673	0.19437	0.178771	0.331413	0.600408	1.26936	1.10287	G	1.11024	0.901839	1.36679	!A,A	1.11735	0.876045	1.42513
RS1525642	3814321	07: 055101957	assigned to EGFR; CALM1P2		TTAATTCCTC(A>G)AATTTTTGAC	0.903337	0.598357	0.196286	0.200754	0.834451	0.291688	0.783847	0.675774	G	1.02666	0.835957	1.26088	!A,G	1.17864	0.913213	1.52121
RS7843578	13768006	08: 031589203	assigned to NRG1		GAGCAGACTA(C>T)TGATGTGTCA	0.973533	0.833651	0.22526	0.227446	0.921995	0.897644	1.10182	1.12908	C	1.01109	0.834289	1.22536	!T,T	1.11081	0.65656	1.87935
RS-GSK11536598	11536598	08: 031593217	assigned to NRG1		GCCATTAATC(C>T)ACATCAATAT	0.979862	0.395156	0.0427461	0.0516325	0.346818	0.661704	1.49345	1.26415	T	1.206	0.81922	1.77539	T,T	1.19922	0.806545	1.78307
RS-GSK11536599	11536599	08: 031593683	assigned to NRG1		TGATATTTGG(C>T)AAAATAAAGA	0.963751	0.64094	0.389474	0.370656	0.348829	0.445588	1.12299	1.1731	C	1.08358	0.917775	1.27935	!T,T	1.16036	0.915301	1.47102
RS-GSK11536600	11536600	08: 031613877	assigned to NRG1		ACAGTTCTTA(T>G)TACTGAGCTG	0.969505	0.884132	0.332454	0.355666	0.24333	0.393046	1.15172	0.976725	G	1.10753	0.933525	1.31396	G,G	1.17522	0.933759	1.47911
RS6994992	11536601	08: 031615123	NRG1	5 Prime Flank::Promoter	TTCAAGTGAA(C>T)GTATACTGGA	0.917722	0.547171	0.418206	0.400493	0.396805	0.648596	1.14874	1.11009	T	1.07631	0.912181	1.26997	!C,C	1.11799	0.876027	1.42678
RS10092347	16986596	08: 031695364	NRG1		TGCTTCGAAA(A>G)ATGGGTGCAA	0.932681	0.842061	0.24359	0.250609	0.704154	0.085176	0.792569	0.63966	A	1.03716	0.860261	1.25045	!A,G	1.26982	0.997726	1.61612
RS6468061	13435766	08: 031698388	NRG1		CTGCTGCATT(A>T)GACACAGTAA	0.967204	0.970499	0.147135	0.130686	0.252541	0.0805026	2.21323	0.993688	T	1.15034	0.914334	1.44726	T,T	2.21859	1.13515	4.33611
RS4521723	8812368	08: 031711547	NRG1		TTATCATGTT(A>G)TCTTCTAAAG	0.962601	0.734999	0.236979	0.253297	0.36722	0.611292	1.09555	0.970791	G	1.0907	0.903466	1.31675	G,G	1.12599	0.893901	1.41833
RS7003184	13584308	08: 031713684	NRG1		TTCCTTTTGC(A>G)GGTGTTTAAC	0.921174	0.611418	0.233766	0.259046	0.167878	0.338649	1.19272	1.00412	A	1.14433	0.946537	1.38346	A,A	1.19129	0.944174	1.50308
RS4733094	8832318	08: 031717135	NRG1		TGCCTTGTGG(G>A)AAAAAAAAAT	0.959724	0.596606	0.264	0.243233	0.249297	0.461174	1.32121	1.07891	A	1.11721	0.928153	1.34477	A,A	1.2834	0.827884	1.98955
RS6983573	13507697	08: 031721609	NRG1		CAGTTTCCGG(G>T)GGATTTATTA	0.967779	0.918539	0.179045	0.176245	0.870911	0.965986	1.07388	1.01958	T	1.02143	0.826816	1.26185	!G,G	1.02188	0.80041	1.30464
RS7821017	13709500	08: 031727051	NRG1		GTTTCTCCAC(G>T)TTGCTTGTAG	0.960875	0.964055	0.214286	0.259815	0.0123515	0.0300415	1.94025	1.60681	G	1.28473	1.05624	1.56266	!T,T	1.80106	1.02092	3.17735
RS1354335	3649948	08: 031760521	NRG1		AAAGAGACCC(C>G)AACTGGAAAC	0.967779	0.872324	0.158915	0.167181	0.619799	0.863829	1.20023	1.15841	C	1.05995	0.852101	1.3185	!G,G	1.18719	0.577224	2.44172
RS1393952	3673378	08: 031805021	NRG1		GACAGATCCC(C>T)CTGGGACACA	0.864212	0.148816	0.225594	0.237311	0.519663	0.836753	1.12109	1.05477	C	1.06658	0.876823	1.29741	C,C	1.07403	0.846838	1.36217
RS1503497	3721079	08: 031824645	NRG1		GTGACATGAG(A>C)AAAGACTGGC	0.96893	0.807812	0.230769	0.254017	0.197125	0.450164	1.29275	1.15233	A	1.13333	0.936522	1.37149	A,A	1.14717	0.90938	1.44713
RS776401	3562048	08: 031836504	NRG1		ACCTGTACAT(C>T)TGAAGCTCGT	0.967204	0.554547	0.308311	0.364679	0.00471933	0.00597591	1.43947	0.983818	T	1.28651	1.08055	1.53173	T,T	1.46089	1.15966	1.84035
RS1481619	3709579	08: 031843010	NRG1		TGATGCTCCA(C>T)GTTGAGGGAG	0.965478	0.225641	0.325858	0.296382	0.126739	0.22468	1.24619	1.22041	T	1.14829	0.965345	1.36591	!C,C	1.22255	0.971377	1.53867
RS1481615	3709551	08: 031849777	NRG1		TAAAGCATGG(A>C)AACAGGAATA	0.953395	0.160129	0.386059	0.365654	0.321943	0.561637	1.21661	1.07521	C	1.09135	0.922808	1.29067	C,C	1.16953	0.837967	1.63228
RS2683768	5740005	08: 031857853	NRG1		AGTAATCAGG(C>A)CATGCTACCC	0.970656	0.0627256	0.496021	0.458779	0.0749183	0.0160722	1.37514	0.905188	C	1.16102	0.987346	1.36525	C,C	1.46749	1.12523	1.91385
RS1699128	3751501	08: 031862975	NRG1		TCCATTTCAA(T>C)CAGATTACCC	0.975834	0.949298	0.104922	0.0908397	0.233906	0.430763	1.66891	1.15243	T	1.17736	0.902966	1.53514	!C,C	1.1734	0.87966	1.56524
RS1383887	3668411	08: 031872698	NRG1		CTAGTTCTGC(C>T)TGTGCTATCA	0.852704	0.109034	0.486226	0.462466	0.0166532	0.00378142	1.51593	0.931938	T	1.228	1.03862	1.4519	T,T	1.58857	1.21285	2.08067
RS776382	3561875	08: 031878179	NRG1		TTCATCTTCA(C>T)GATTAATGCT	0.933257	0.29324	0.321795	0.294237	0.151762	0.321457	1.32212	1.13681	C	1.13883	0.957627	1.35432	!T,T	1.16442	0.926786	1.46298
RS776398	3562019	08: 031884879	NRG1		TTAAGATAGT(T>C)GCACACAATC	0.969505	0.505675	0.44357	0.404908	0.059915	0.0580995	1.43325	1.01041	C	1.17177	0.995713	1.37896	C,C	1.42632	1.07144	1.89872
RS756266	3559469	08: 031889700	NRG1		TACAAAGAAC(A>G)TCTCCTGAAT	0.971807	0.287792	0.330709	0.300459	0.118385	0.241322	1.28919	1.19697	G	1.15116	0.968868	1.36776	!A,A	1.21011	0.961999	1.52222
RS1503489	3721036	08: 031896595	NRG1		TAGGAAATAT(A>T)GTTTCAAATA	0.945339	0.0032926	0.329787	0.366614	0.0689078	0.0448023	1.21305	0.889476	T	1.17537	0.989594	1.39602	T,T	1.33521	1.05843	1.68437
RS967205	3599455	08: 031907787	NRG1		TCTGAAATTG(A>C)TGTTTTCTTT	0.966053	0.583727	0.112	0.0947086	0.164747	0.135777	2.55444	1.10823	A	1.20968	0.931343	1.57119	A,A	2.50921	0.976096	6.45031
RS733230	3555325	08: 031922124	NRG1		CAGAGGGATG(C>G)ATTACATAAC	0.968354	0.289353	0.121094	0.108545	0.328132	0.569901	1.16134	1.16134	G	1.13501	0.884783	1.45601	!C,C	1.15694	0.879619	1.52169
RS327386	3492750	08: 031932469	NRG1		GAGATTCTGA(G>A)ACTGTACATT	0.980437	0.782942	0.186856	0.166793	0.19362	0.407984	1.33902	1.14925	A	1.14992	0.934621	1.41482	!G,G	1.16445	0.915428	1.48122
RS327412	3493050	08: 031943598	NRG1		TCTCAAATAT(A>T)TAAAGGTGCA	0.954545	0.109174	0.20232	0.178206	0.138174	0.235555	1.64553	1.12943	T	1.1714	0.956915	1.43395	T,T	1.58272	0.854854	2.93033
RS167859	3457784	08: 031954077	NRG1		ATAGAGTGTT(T>C)GCATTAATCT	0.965478	0.936304	0.200262	0.174769	0.108671	0.253053	1.46617	1.17069	T	1.18426	0.965819	1.45211	!C,C	1.19669	0.942091	1.5201
RS983944	3605237	08: 031976894	NRG1		TACATTTTGT(A>G)AATAAACAGC	0.971807	0.83128	0.218586	0.211171	0.651527	0.842292	1.17503	1.02325	A	1.0465	0.860756	1.27232	A,A	1.16666	0.688953	1.97562
RS7818040	13702848	08: 031998998	NRG1		CCAGATATCC(A>G)TAGTTATCAA	0.970081	0.826763	0.0145119	0.0248661	0.0963341	0.266065	0.889023	0.543307	G	1.66994	0.88768	3.14154	G,G	1.66209	0.878114	3.14598
RS7827456	13726065	08: 032008036	NRG1		TGGTAGGATC(A>G)GTTATTTTGT	0.897583	0.70688	0.3125	0.317534	0.820728	0.961357	1.05717	1.04847	G	1.02275	0.85599	1.222	!A,A	1.05193	0.712766	1.55247
RS1381866	3666364	08: 032040246	NRG1		TTGATTAAGA(A>G)CATTGAAGGT	0.949942	0.532595	0.301075	0.318999	0.369966	0.620178	1.22661	1.1731	G	1.0864	0.909975	1.29702	!A,A	1.19983	0.8066	1.78476
RS10503897	17049609	08: 032050833	NRG1		TGGTAAACAA(C>T)GCAGTTAGGT	0.965478	0.665331	0.424603	0.455	0.145959	0.335135	1.28319	1.1618	C	1.13097	0.960405	1.33183	!T,T	1.20655	0.899522	1.61838
RS1381871	3666385	08: 032054844	NRG1		AATCTGACTA(C>T)TCAGGTTTCT	0.970081	0.914468	0.265789	0.272205	0.745594	0.900283	1.11368	1.11089	C	1.03199	0.859932	1.23848	!T,T	1.11138	0.70713	1.74673
RS10503899	17049611	08: 032066776	NRG1		ACGCTCATAC(A>G)TTAAAAACTA	0.974108	0.50994	0.444588	0.424521	0.321897	0.610447	1.17837	1.07131	G	1.08529	0.923549	1.27536	G,G	1.13223	0.85292	1.50301
RS4733295	8832609	08: 032095876	NRG1		TTTCACCGTC(C>G)TTTGAAGTGT	0.971231	0.622836	0.496124	0.470023	0.204093	0.291675	1.23781	1.00039	G	1.11018	0.945582	1.30343	G,G	1.23904	0.952365	1.61201
RS10081436	16962944	08: 032105786	NRG1		ACCTCTTTTT(A>T)AAAAAAAATC	0.967779	0.473434	0.0535714	0.0585271	0.661299	0.850454	0.71787	0.649485	T	1.08944	0.767717	1.54598	!A,T	1.10553	0.765076	1.59749
RS7839411	13756336	08: 032116297	NRG1		TTTATTCAAG(A>G)TCAAGTGCAA	0.970081	0.410938	0.0755208	0.0721966	0.752399	0.496648	1.96213	0.964066	G	1.05552	0.778029	1.43199	G,G	1.9733	0.686153	5.67501
RS4733298	8832611	08: 032128308	NRG1		TAGAGGCTAC(C>G)TGGATAGAAG	0.971807	0.429838	0.288312	0.292945	0.821663	0.690911	0.943038	0.86323	C	1.02175	0.855889	1.21976	!C,G	1.10014	0.872934	1.38649
RS4733302	8832618	08: 032137312	NRG1		AAAATACAAA(C>G)AGCATATTTG	0.979862	0.845152	0.0490956	0.0642097	0.145266	0.26335	3.33579	2.65517	G	1.31622	0.918786	1.88558	G,G	1.29572	0.894329	1.87727
RS2881472	5753318	08: 032146694	NRG1		CTTGATAATT(A>G)ATAACCTTCA	0.972382	0.0752143	0.455497	0.461009	0.804543	0.221863	1.00993	0.821575	A	1.02227	0.869625	1.20171	!A,G	1.22216	0.972933	1.53524
RS4733306	8832626	08: 032164650	NRG1		TGATTTGTGA(A>G)GCATTCATCT	0.981013	0.577891	0.231959	0.221336	0.556505	0.519218	0.956881	1.14407	A	1.06389	0.879614	1.28678	A,G	1.14965	0.908746	1.45441
RS1481748	3710320	08: 032184541	NRG1		TAACAGGGTA(A>T)AATGGAAGTC	0.959724	0.174028	0.25651	0.239875	0.362765	0.354395	1.00814	1.18489	A	1.09448	0.909271	1.31742	A,T	1.18601	0.94073	1.49523
RS6995261	13552385	08: 032191005	NRG1		TGACAAGACA(A>T)AGGAACGAAC	0.959148	0.00126306	0.446335	0.442412	0.868258	0.694066	1.06175	0.934841	A	1.01621	0.863874	1.19541	!A,T	1.09249	0.869391	1.37284
RS1948097	3862008	08: 032199797	NRG1		GGAAACAGGA(G>T)TTCTATCTGC	0.957422	0.875252	0.324607	0.352964	0.153063	0.317682	1.34374	1.24011	T	1.13411	0.95526	1.34644	!G,G	1.28855	0.888559	1.8686
RS1383959	3668643	08: 032209857	NRG1		AGGATCCCTT(A>G)CATAAAAACC	0.963176	0.726365	0.31039	0.338635	0.150297	0.231885	1.42321	1.34653	G	1.1366	0.956072	1.35122	!A,A	1.38278	0.928272	2.05983
RS1383961	3668653	08: 032217597	NRG1		CCAAATACAC(A>C)CACAAACACA	0.963751	0.724151	0.322368	0.349421	0.178059	0.389762	1.29368	1.17368	C	1.12807	0.949711	1.33993	!A,A	1.23073	0.851519	1.77881
RS6992010	13538134	08: 032236954	NRG1		ATCAGCTTTA(C>T)ACAAGAGTTA	0.976985	0.124268	0.118863	0.136918	0.205772	0.0820632	0.680638	0.514683	T	1.17187	0.918137	1.49572	!C,T	1.33258	1.00731	1.76289
RS1481758	3710391	08: 032251340	NRG1		CCATTCAAAA(C>T)AATGCACGTG	0.970656	0.104767	0.220627	0.214724	0.726889	0.342297	0.827018	1.15547	T	1.03679	0.853555	1.25937	C,T	1.17332	0.924125	1.48972
RS7824399	13718328	08: 032261057	NRG1		CCTGGTGCTT(A>G)AGAGTTTCAG	0.987342	0.467413	0.369565	0.369434	1	0.840293	0.966861	1.05788	A	1.00107	0.848674	1.18083	A,G	1.06892	0.852861	1.3397
RS10503903	17049615	08: 032272475	NRG1		GAAAATTGCT(G>T)TACAATAATC	0.978711	0.31875	0.0631443	0.0609292	0.799053	0.491191	2.02707	0.957037	G	1.04563	0.752325	1.45329	G,G	2.03875	0.630099	6.5966
RS7002924	13581048	08: 032283998	NRG1		AAATTTTAAT(C>G)CCTAGCAGGT	0.903913	0.315131	0.378989	0.358996	0.339061	0.3618	1.25157	0.983223	G	1.09015	0.920386	1.29122	G,G	1.26391	0.919755	1.73684
RS1948098	3862013	08: 032304474	NRG1		ATAACTTTCC(A>G)TGGCAGAAGC	0.963751	0.00454163	0.350394	0.320325	0.124276	0.195595	1.36845	1.0292	G	1.14513	0.966024	1.35743	G,G	1.35198	0.978467	1.86808
RS1386437	3670172	08: 032315024	NRG1		AGTATTATAC(C>T)TTAATTATTT	0.957998	0.156589	0.374339	0.416861	0.0390929	0.0968101	1.34931	1.06257	C	1.19411	1.01072	1.41077	C,C	1.29343	1.02303	1.63531
RS9297189	16921324	08: 032325916	NRG1		TTTTCTGAAG(A>G)TGATTCATAT	0.972957	0.275742	0.378906	0.41163	0.111999	0.20525	1.24534	1.00963	A	1.14618	0.971648	1.35205	A,A	1.23865	0.981198	1.56366
RS1487152	3714756	08: 032336767	NRG1		TTCAGATTCC(A>G)AAAATGTTCA	0.966628	0.18305	0.49734	0.480445	0.300566	0.404529	1.18559	0.987204	A	1.09292	0.92929	1.28537	A,A	1.19685	0.923383	1.5513
RS6992907	13542031	08: 032347468	NRG1		AGAGTGTGAC(C>T)TGTCTTCAAT	0.971231	0.249252	0.431217	0.394656	0.0770738	0.164557	1.3685	1.07728	C	1.16311	0.987396	1.37009	C,C	1.314	0.983863	1.75492
RS7829669	13730939	08: 032357271	NRG1		TTTTTTAATA(A>G)TATATTTTGT	0.969505	0.145592	0.145288	0.124712	0.141334	0.321155	1.41389	1.19381	G	1.19591	0.948309	1.50816	!A,A	1.20932	0.931474	1.57004
RS2881651	5754184	08: 032365099	NRG1		ACCTGAAAGC(C>G)AGGTTCAGCG	0.971807	0.438781	0.34456	0.364927	0.306021	0.327239	1.29605	1.31038	C	1.09235	0.923059	1.29269	!G,G	1.30228	0.912848	1.85785
RS7827460	13726069	08: 032391737	NRG1		AGGAGAGTAG(A>T)GCCAACGTGC	0.960299	0.51239	0.27013	0.277259	0.713203	0.881417	1.12594	1.11989	T	1.0354	0.864082	1.24067	!A,A	1.12219	0.713422	1.76518
RS9918832	16959138	08: 032402139	NRG1		ATTTACTATA(C>T)ATCAGTAGCA	0.964902	0.430561	0.244792	0.229312	0.381622	0.558232	1.08369	1.1431	C	1.0907	0.903643	1.31647	C,T	1.13655	0.897653	1.43901
RS2347499	5708505	08: 032412472	NRG1		AATGAATTAG(A>T)GGCTTTGTGT	0.963176	0.473747	0.299479	0.30814	0.655942	0.881869	1.04815	0.985649	A	1.04087	0.873377	1.24048	A,A	1.06266	0.846233	1.33443
RS7000656	13572780	08: 032432396	NRG1		AAACCATCCT(C>T)TTTATGCCTA	0.971231	0.79535	0.126963	0.120597	0.660067	0.461694	0.661998	1.14551	C	1.06368	0.834291	1.35613	C,T	1.15394	0.881311	1.5109
RS6997612	13560736	08: 032443771	NRG1		TAGTTGAAAT(A>T)TGAAGAATTC	0.947066	0.787628	0.222656	0.222266	1	0.522197	0.805065	1.09352	T	1.00371	0.826733	1.21857	!T,T	1.28293	0.728029	2.26079
RS6468111	13435816	08: 032457062	NRG1		TTAGGATCAC(C>T)TAAAGACCCA	0.972957	0.449987	0.37013	0.375957	0.799391	0.958126	1.05311	1.03862	C	1.0247	0.867762	1.21001	!T,T	1.04421	0.754523	1.44511
RS10087952	16970809	08: 032465974	NRG1		TTCTTCCCTC(C>T)TTAGGATAAA	0.974108	0.21766	0.219737	0.2262	0.729963	0.496304	1.32176	1.39486	C	1.0364	0.85337	1.25869	!T,T	1.34668	0.780638	2.32316
RS10099542	17010724	08: 032474728	NRG1		AGAACTAACA(C>T)GTGTACGTGA	0.965478	0.126445	0.265957	0.25768	0.67088	0.847474	1.13427	1.01833	T	1.04491	0.869386	1.25588	T,T	1.12726	0.741321	1.71413
RS4733346	8832688	08: 032488768	NRG1		GTCAGCCATA(C>T)GTGCTCATGG	0.972382	0.636901	0.113456	0.119756	0.655599	0.804153	1.46131	1.43494	C	1.05917	0.822427	1.36407	!T,T	1.45423	0.458917	4.6082
RS4733348	8832692	08: 032496353	NRG1		GAGTAGTTTT(C>T)TCAATGGATA	0.979287	0.662092	0.169666	0.19802	0.0780741	0.0693532	2.26789	2.08752	C	1.20562	0.977171	1.48749	!T,T	2.20683	1.01989	4.77512
RS7000590	13572714	08: 032520170	NRG1		CAAAGTACAG(C>T)TAGGAATTCT	0.960875	0.208804	0.272118	0.259445	0.508529	0.771548	1.13577	1.07096	T	1.06824	0.889208	1.28331	!C,C	1.07961	0.857073	1.35993
RS7835688	13746472	08: 032531041	NRG1	Intron	AAGTTAAATT(C>G)GATTTGAACA	0.969505	0.431589	0.459635	0.430438	0.159317	0.252954	1.28001	1.02155	C	1.12564	0.957626	1.32314	C,C	1.2654	0.961436	1.66546
RS4316112	8780902	08: 032539889	NRG1	Intron	GGAGGACTAA(A>C)TGTATATGAT	0.974108	0.764216	0.267624	0.24084	0.139754	0.19266	1.52073	1.06747	A	1.15301	0.960033	1.38478	A,A	1.48316	0.961889	2.28693
RS2466098	5719356	08: 032549458	NRG1	Intron	AAATTTTAAA(T>C)GATATCTTAG	0.983314	0.398663	0.453846	0.420773	0.108219	0.247513	1.31271	1.08845	T	1.14405	0.974238	1.34346	T,T	1.24985	0.947039	1.64948
RS2466071	5719329	08: 032553664	NRG1	Intron	ACAGAGTTAA(T>A)GTCCACCCCA	0.959148	0.0187841	0.493404	0.492236	0.967049	0.856225	1.01207	0.943514	T	1.00471	0.854526	1.18128	!A,T	1.06404	0.846233	1.3379
RS3924999	7456291	08: 032572900	NRG1	Exon::CDS	CTCTTTCAAT(C>T)GGGGAGGCAA	0.972382	0.303452	0.385013	0.430161	0.0279054	0.0706636	1.42912	1.13463	C	1.20516	1.02273	1.42014	C,C	1.30179	1.02809	1.64836
RS2439282	5714974	08: 032582243	NRG1	Intron	TAGGGTTTAG(A>G)AAGAGAAAAA	0.93153	0.265848	0.123547	0.0992157	0.0677765	0.129821	2.25779	1.25026	A	1.284	0.989045	1.66693	!G,G	1.28399	0.964809	1.70876
RS2466059	5719317	08: 032592159	NRG1	Intron	CACTTGCCTG(T>C)AGTATTTGCT	0.976985	0.134266	0.110104	0.0941311	0.190648	0.201544	2.56607	1.13143	C	1.19464	0.921037	1.54953	C,C	2.50948	0.83018	7.5857
RS10103976	17020418	08: 032601215	NRG1	Intron	GAACAAATAG(A>G)TAGTTCTAAA	0.970081	0.800588	0.326873	0.351039	0.227974	0.465224	1.25192	1.13832	G	1.11307	0.938762	1.31975	G,G	1.13048	0.899692	1.42046
RS2439272	5714964	08: 032612634	NRG1	Intron	TGAATGAGTA(C>T)AAAAATAACT	0.96145	0.255883	0.409333	0.421296	0.584887	0.774465	1.07817	0.983066	C	1.05011	0.890365	1.23851	C,C	1.09307	0.860327	1.38879
RS2466049	5719307	08: 032634458	NRG1	Intron	AAGTGTGGAG(C>T)CATGTGCCCT	0.970656	0.887844	0.0944882	0.0750383	0.0935808	0.183788	1.6688	1.30304	T	1.29122	0.973646	1.71236	!C,C	1.31151	0.969539	1.77411
RS2439321	5715013	08: 032640864	NRG1	Intron	TGAGTACTTG(T>G)TATTTGCAGG	0.942463	0.780666	0.402703	0.433754	0.139363	0.329971	1.29159	1.15202	G	1.13567	0.961507	1.34139	G,G	1.16606	0.914693	1.4865
RS2954041	5762487	08: 032642168	NRG1	Intron	GCTGATGAAT(G>T)AAACCTCTTT	0.974108	0.604565	0.0157895	0.0140899	0.730681	0.728866		1.15468	T	1.1532	0.604876	2.19857	G,T	1.15468	0.602477	2.21301
RS2439319	5715011	08: 032645867	NRG1	Intron	AACATGTTCT(C>T)ATCTTTTTTC	0.97641	0.39204	0.0746073	0.102662	0.02139	0.0320607	7.08613	5.32193	C	1.41001	1.04795	1.89716	C,C	1.39044	1.01826	1.89865
RS10105300	17022517	08: 032656553	NRG1	Intron	TAAGCATTTA(A>G)CTCTCTCAAA	0.974684	0.151153	0.0704961	0.0881007	0.138684	0.230056	3.94248	3.22779	G	1.26552	0.931241	1.71979	G,G	1.2548	0.910727	1.72887
RS6988339	13526463	08: 032665458	NRG1	Intron	TCCCAGCTAC(A>G)AGGATTTGTC	0.982163	0.0527689	0.425641	0.414199	0.590999	0.829001	1.10281	1.02146	G	1.04836	0.891895	1.23228	G,G	1.09087	0.820424	1.45046
RS2919385	5755901	08: 032677373	NRG1	Intron	CAGTATTGCC(G>A)AAATTATTTC	0.969505	0.900371	0.0117188	0.00345888	0.0102972	0.0101088		3.44208	A	3.41475	1.38428	8.42349	A,G	3.44208	1.39023	8.52224
RS2919379	5755895	08: 032687507	NRG1	Intron	CCAAATGAAA(C>T)GCTAAATTTA	0.978711	0.074151	0.0939948	0.119499	0.0524386	0.132018	2.56442	2.01544	C	1.30186	0.994834	1.70365	C,C	1.30624	0.980194	1.74074
RS2976525	5771679	08: 032692525	NRG1	Intron	CAGAAAAGGT(C>A)TCCCACTGGT	0.963751	0.809123	0.0837766	0.0908391	0.611188	0.777864	0.88449	0.796767	A	1.08698	0.813575	1.45225	!A,C	1.11028	0.809121	1.52353
RS3757928	7294324	08: 032701793	NRG1	Intron	TGGGAGCTCA(T>C)TGTTGCCTTA	0.980437	0.566395	0.0194805	0.0155421	0.424229	0.420632		1.28883	C	1.28412	0.712507	2.3143	C,T	1.28883	0.711021	2.3362
RS4733376	8832741	08: 032733371	NRG1	Intron	ACTGCCTTGA(A>G)CTACTCATAG	0.926352	0.188698	0.122449	0.0915653	0.0254474	0.0310867	1.09198	1.52051	G	1.39002	1.05143	1.83765	A,G	1.52119	1.1155	2.07442
SS65654287	8116812	08: 032741837	NRG1	3 Prime Flank	AACAGAGGGA(C>A)AGTTGCAAGT	0.919448	0.473088	0.12069	0.0859951	0.0053524	0.00256767	0.770477	1.64518	A	1.46258	1.12741	1.89738	A,C	1.65143	1.24191	2.196
RS3735782	7293157	08: 032744399	assigned to NRG1		GGTTAAAGGG(C>A)GCATGGCTCA	0.967204	0.124342	0.422572	0.458462	0.0821643	0.227129	1.31045	1.11623	C	1.15643	0.982453	1.36121	C,C	1.21587	0.954961	1.54806
RS910585	4050965	10: 083652028	NRG3	Intron	AGCATATCTG(C>T)AACCACTTTT	0.870541	0.0953172	0.251678	0.263374	0.602824	0.839066	1.07186	0.989484	C	1.06128	0.86405	1.30353	C,C	1.08486	0.841245	1.39902
RS3918483	7621764	10: 083658420	NRG3	Intron	TCTATTTCGA(G>T)ACTGAGGTGT	0.970656	0.329285	0.253281	0.262251	0.639098	0.890048	1.10886	1.06797	G	1.04671	0.869995	1.25932	G,G	1.0497	0.834789	1.31993
RS1018483	4065179	10: 083671157	NRG3	Intron	GACAGACTAT(C>G)TGAAGCAAAA	0.978136	0.178741	0.258398	0.265423	0.710694	0.597553	0.931094	0.836928	G	1.0358	0.862921	1.24331	!C,G	1.11969	0.887013	1.41341
RS4933813	9554882	10: 083679105	NRG3	Intron	CATAATAATC(C>T)TTTGAGAAAC	0.972382	0.24602	0.307494	0.30967	0.929448	0.972958	0.988525	0.960842	C	1.00942	0.848498	1.20086	!C,T	1.02908	0.818806	1.29336
RS4933264	9552527	10: 083685885	NRG3	Intron	GTGAATAATT(A>T)TACCTGGGAC	0.913694	0.58929	0.255968	0.234104	0.222007	0.315709	1.1169	1.20285	T	1.12675	0.93317	1.36048	!A,A	1.18979	0.943146	1.50094
RS4933266	9552529	10: 083703098	NRG3	Intron	ATTATCTCAG(A>T)GGAAATAGAC	0.974108	0.436232	0.016624	0.0211214	0.560565	0.556529			A	1.24083	0.680831	2.26145	A,A	1.24734	0.680594	2.28603
RS7902158	14168324	10: 083713437	NRG3	Intron	GTCCACTTTC(A>G)TGATGCAGTG	0.969505	0.0206878	0.260638	0.25783	0.887301	0.975499	1.05282	1.01395	G	1.01591	0.844579	1.222	!A,A	1.01649	0.807894	1.27894
RS7076691	14028867	10: 083720036	NRG3	Intron	GAGATGTTAT(A>T)TGTTACTGGC	0.948216	0.00160824	0.260054	0.24902	0.56488	0.787676	1.11845	1.07905	A	1.06109	0.880626	1.27855	!T,T	1.08092	0.857956	1.36182
RS10509440	18665438	10: 083726614	NRG3	Intron	AAAATGAAGA(A>G)CATCTGATAA	0.979862	0.528867	0.0592784	0.0703422	0.329385	0.354338	0.736997	0.580278	G	1.19164	0.855079	1.66066	!A,G	1.27216	0.884756	1.82921
RS6421337	13916342	10: 083737376	NRG3	Intron	ATAAGAGCAT(C>T)GTTGATCAAT	0.970081	0.564359	0.198187	0.184231	0.400759	0.46259	0.97753	1.16699	T	1.09628	0.895223	1.34249	C,T	1.16984	0.91915	1.4889
RS1884362	4149622	10: 083742798	NRG3	Intron	ACTTCTTATC(A>G)TTCAAATAGT	0.8084	0.0990821	0.255245	0.248883	0.745854	0.907165	1.04118	1.05944	A	1.03603	0.839181	1.27904	A,G	1.05796	0.81219	1.37811
RS6584455	13939112	10: 083749033	NRG3	Intron	AAATTGAAGA(A>C)AACGATAAAA	0.972382	0.295807	0.284416	0.29272	0.684524	0.187391	1.41183	1.55028	A	1.04025	0.870907	1.24253	!C,C	1.47452	0.913583	2.37988
RS2207777	4203125	10: 083763262	NRG3	Intron	AATTCATATG(T>C)AAATGAACAA	0.913119	0.372958	0.0548303	0.0436047	0.200129	0.359155	1.07418	1.32327	T	1.28081	0.888475	1.84641	C,T	1.32447	0.908343	1.93123
RS7077133	14029309	10: 083770207	NRG3	Intron	TTATAAGTAT(C>G)TAGAATAGAA	0.979287	0.875733	0.447028	0.457795	0.622263	0.72804	1.07362	0.965727	G	1.0442	0.888882	1.22665	G,G	1.10153	0.862464	1.40685
RS10509445	18665442	10: 083785819	NRG3	Intron	TCATCTATGA(C>T)TTTCATTCTC	0.974684	0.546501	0.494832	0.477047	0.176687	0.221501	1.25358	0.990465	C	1.11906	0.95325	1.31371	C,C	1.26303	0.973981	1.63785
RS989422	4061836	10: 083793379	NRG3	Intron	TGTTATACCT(A>T)CCTATGTTAT	0.941887	0.0417983	0.49734	0.454005	0.0373294	0.0827256	1.44673	1.11578	T	1.18982	1.01093	1.40038	T,T	1.34738	1.02451	1.772
RS4933823	9554890	10: 083798867	NRG3	Intron	ATTTATTCTT(C>T)GTACGGTATA	0.968354	0.167351	0.246719	0.279954	0.0713494	0.0797258	1.15128	0.873441	T	1.18546	0.984829	1.42696	T,T	1.29394	1.02799	1.62869
RS4933825	9554892	10: 083810729	NRG3	Intron	CCTATGTTTG(C>T)AATCTGGAAA	0.869965	0.301983	0.0524934	0.0477454	0.627391	0.66155	1	1.14085	C	1.1131	0.768383	1.61246	C,T	1.14196	0.77939	1.67319
RS4562759	9508245	10: 083825619	NRG3	Intron	TGGTTTTTCA(C>T)TGGAATTATG	0.922325	0.137212	0.450128	0.481436	0.127855	0.0868175	1.25175	0.928348	C	1.13387	0.964521	1.33295	C,C	1.31973	1.02897	1.69266
RS4933826	9554893	10: 083836897	NRG3	Intron	GGCAGAAGGA(C>G)GACAGGCTGG	0.978136	0.306747	0.169251	0.206398	0.0238577	0.046222	1.23839	0.900583	C	1.27356	1.03232	1.57119	C,C	1.3601	1.0647	1.73747
RS1024193	4065858	10: 083842301	NRG3	Intron	TCCACAAAGA(A>G)GCATATCTTA	0.969505	0.162403	0.234127	0.263581	0.108159	0.0601985	1.0349	0.772512	G	1.16908	0.967455	1.41274	!A,G	1.33314	1.04867	1.69479
RS987860	4061691	10: 083855626	NRG3	Intron	TCCAAGACAC(A>G)CTGCTCGGTA	0.973533	0.659754	0.178947	0.212652	0.0465471	0.0584833	1.14382	0.842512	G	1.23648	1.00484	1.52152	G,G	1.33066	1.04311	1.69748
RS981776	4061040	10: 083862145	NRG3	Intron	ATGAGGGAAC(A>G)GGCCTCATAG	0.981013	0.057927	0.348718	0.389354	0.0437647	0.0227873	1.25593	0.894378	G	1.19002	1.00729	1.40591	G,G	1.3713	1.09023	1.72484
RS765833	4025678	10: 083870728	NRG3	Intron	TTTGATCGTA(C>G)TGCTTCAAAA	0.975834	0.3358	0.275907	0.276336	1	0.951705	1.03425	1.05979	G	1.00112	0.836706	1.19785	!C,C	1.04405	0.686603	1.58759
RS1649934	4126625	10: 083874874	NRG3	Intron	AAAGGACATT(T>C)CAATTGTCTC	0.941887	0.497955	0.361559	0.350593	0.600608	0.77933	1.13984	1.01165	T	1.04957	0.885225	1.24442	T,T	1.13413	0.803889	1.60004
RS1896509	4165202	10: 083888917	NRG3	Intron	GAGGCTGTAT(A>G)TGCAACCTAG	0.970081	0.319742	0.149871	0.148191	0.908396	0.768607	1.29736	0.976481	G	1.01584	0.811376	1.27183	G,G	1.30669	0.612417	2.78803
RS7899362	14162528	10: 083899484	NRG3	Intron	GAATGTCAGA(C>T)TAATAAATGG	0.979287	0.010625	0.0453368	0.050152	0.636321	0.905417	1.00788	0.919313	C	1.10084	0.753268	1.60878	C,C	1.10168	0.738835	1.64272
RS1649949	4126663	10: 083906404	NRG3	Intron	CTTCATCAGA(T>C)TTTAGCTCCA	0.979287	0.612338	0.197403	0.209947	0.479189	0.531792	1.43988	1.42008	C	1.07848	0.882571	1.31787	!T,T	1.43158	0.750788	2.72969
RS1649956	4126683	10: 083917964	NRG3	Intron	TGTTTGTCAA(C>T)ATTTGGCTGT	0.975259	0.0712584	0.14974	0.157895	0.611138	0.806874	0.980177	0.904684	T	1.06192	0.848866	1.32844	!C,T	1.08268	0.837484	1.39966
RS1764079	4137813	10: 083925598	NRG3	Intron	TTCTCTAGTT(T>G)ATATATATCA	0.971807	0.420682	0.237533	0.255734	0.319459	0.598357	1.2594	1.1627	T	1.1014	0.912305	1.3297	T,T	1.10671	0.879135	1.3932
RS2081790	4195384	10: 083932449	NRG3	Intron	ACTGGTAAAG(A>G)TAAATATATT	0.972382	0.0304983	0.0976562	0.0826953	0.213272	0.14412	3.4992	1.15532	G	1.20509	0.91512	1.58695	G,G	3.41678	0.77315	15.0997
RS1739765	4136020	10: 083940520	NRG3	Intron	TTAATTCAGT(G>T)ACTCAAGGAC	0.965478	0.750959	0.210875	0.221752	0.548836	0.433357	1.46535	1.49394	G	1.06449	0.87354	1.29718	!T,T	1.47438	0.794426	2.73633
RS4293073	9483847	10: 083945197	NRG3	Intron	AACTCCACAG(C>T)CCAGGGATGA	0.978711	0.614502	0.0270619	0.0137091	0.016014	0.0151393		2.04762	T	2.01974	1.17821	3.4623	C,T	2.04762	1.18691	3.53248
RS1764073	4137789	10: 083955328	NRG3	Intron	AATTCAGGGA(G>T)ATGTGAGAGG	0.970081	0.661003	0.191293	0.198546	0.678434	0.273863	1.68622	1.7892	G	1.04532	0.851846	1.28274	!T,T	1.71906	0.822784	3.59168
RS1474	3920027	10: 083964622	NRG3	Intron	TACATTTCTA(G>C)TTCCCTGCTC	0.97756	0.800257	0.376623	0.38242	0.800188	0.601101	0.99031	0.882957	G	1.02442	0.868125	1.20885	!C,G	1.1228	0.893905	1.4103
RS1336300	4100293	10: 083974909	NRG3	Intron	TAAATGCTAA(C>T)GTGGGGAAAT	0.971807	0.549544	0.0623377	0.0759202	0.23619	0.547792	1.3185	1.08043	T	1.22673	0.886561	1.69742	T,T	1.23309	0.87764	1.73251
RS7094512	14090688	10: 083984729	NRG3	Intron	TCTCAACTTA(C>G)AACTGCTCTC	0.976985	0.634302	0.0103359	0.0129672	0.711528	0.709781			C	1.20189	0.564992	2.55673	C,C	1.20573	0.564322	2.57617
RS1649931	4126618	10: 083996653	NRG3	Intron	TCTGCCTTGG(C>T)TACATAAGAG	0.975834	0.359063	0.0207792	0.018688	0.764758	0.56794	3.41026	1.04103	T	1.13696	0.647473	1.99648	T,T	3.40832	0.353524	32.8596
RS7073811	13979194	10: 084008020	NRG3	Intron	TTATCATTTT(A>T)AGGTGTCCTC	0.960299	0.0126059	0.359173	0.320203	0.0447713	0.0745403	1.35597	1.29594	A	1.19048	1.00582	1.40903	!T,T	1.30365	1.03328	1.64475
RS7087071	14061247	10: 084016164	NRG3	Intron	CATTTGACCT(C>T)CCTGTGAGCA	0.967204	0.0756089	0.355469	0.333462	0.25935	0.482857	1.25317	1.08926	C	1.10298	0.93176	1.30566	C,C	1.199	0.837829	1.71586
RS10509452	18665449	10: 084035623	NRG3	Intron	CAAATTCCCA(A>G)GTTTATTTAC	0.971231	0.0939459	0.329427	0.301764	0.154755	0.303217	1.35631	1.11518	G	1.13744	0.957676	1.35094	G,G	1.28658	0.876115	1.88936
RS1414762	4109289	10: 084047252	NRG3	Intron	ACTGGTTTCT(G>C)TGCTTAGTAG	0.971231	0.321924	0.316537	0.300538	0.39813	0.650651	1.13937	1.1065	G	1.07868	0.907336	1.28238	!C,C	1.11009	0.884308	1.39351
RS7894092	14146998	10: 084056540	NRG3	Intron	GGGAAGGGTT(A>C)TTTGACAACT	0.960299	0.226446	0.306452	0.27872	0.140675	0.303945	1.35989	1.131	A	1.14437	0.957969	1.36705	!C,C	1.16245	0.92313	1.46382
RS3908834	7619708	10: 084068197	NRG3	Intron	TTCTTAGTCA(C>T)ATCCCGTGAT	0.96145	0.87352	0.136126	0.119472	0.233779	0.441681	1.34784	1.17244	T	1.16442	0.917652	1.47755	!C,C	1.18023	0.905927	1.53759
RS7912362	15056177	10: 084078613	NRG3	Intron	TGTCCCTGAA(G>T)TTTGCCTCAT	0.962601	0.487941	0.189333	0.165254	0.123219	0.265922	1.30467	1.21559	T	1.18182	0.95822	1.45759	!G,G	1.21976	0.957019	1.55464
RS3897738	7619403	10: 084088732	NRG3	Intron	ACCAACACTG(C>T)CATGAAGAAG	0.971231	0.430429	0.175781	0.147623	0.0605853	0.145663	1.39947	1.26192	T	1.23369	0.995295	1.52918	!C,C	1.2712	0.993611	1.62635
RS10466181	18660182	10: 084099887	NRG3	Intron	TGATTATTAG(A>C)CTCAGGTATG	0.962025	0.0618469	0.0465426	0.0420525	0.609979	0.709653	1.57801	1.09905	A	1.12216	0.761635	1.65335	!C,C	1.11291	0.740633	1.67231
RS1317093	4095295	10: 084109812	NRG3	Intron	CTCACCCCTG(A>G)CATGTGGTGT	0.971807	0.716929	0.141192	0.122026	0.174785	0.333302	1.42996	1.19239	G	1.18581	0.938694	1.49798	!A,A	1.20314	0.927694	1.56036
RS7071442	13971825	10: 084120825	NRG3	Intron	ATAACTTGCT(A>G)TAAGAGCACT	0.978711	0.224303	0.0861619	0.0789074	0.498387	0.52299	2.21486	1.06081	G	1.10572	0.828578	1.47556	G,G	2.19675	0.57234	8.43155
RS2000379	4188026	10: 084132250	NRG3	Intron	CTAAACATTT(C>T)TGTTAGGTAG	0.973533	0.147941	0.250649	0.250191	1	0.866549	0.922622	1.04487	C	1.00366	0.833902	1.20797	!C,C	1.1029	0.66004	1.84289
RS7078757	14032933	10: 084141992	NRG3	Intron	TGTGATAAAG(C>T)GAGAAATAAT	0.974108	0.436654	0.0987013	0.0932722	0.674124	0.832789	1.2656	1.06923	T	1.06885	0.81567	1.40061	!C,C	1.07213	0.801757	1.43369
RS7477421	14138775	10: 084176085	NRG3	Intron	ATTTTTAATG(A>G)TTTATGACTG	0.974108	0.656928	0.101804	0.105364	0.841131	0.987622	1.09842	1.07666	A	1.03495	0.795235	1.34692	!G,G	1.09332	0.383151	3.11977
RS7909484	14184231	10: 084195982	NRG3	Intron	AAACTGTGGA(C>T)TTTAAACTCA	0.98389	0.604852	0.212082	0.211582	1	0.815086	0.880744	1.05448	T	1.00456	0.826255	1.22135	!T,T	1.15619	0.641949	2.08236
RS6584739	13939396	10: 084204381	NRG3	Intron	AAACACTCAG(C>G)AAAGCACCCA	0.97641	0.440942	0.284238	0.277099	0.715161	0.914317	1.06818	1.0474	C	1.03697	0.867931	1.23893	!G,G	1.04863	0.836013	1.31532
RS1937971	4179544	10: 084216844	NRG3	Intron	ATAGAATCAA(A>C)TGAGACAGCA	0.970656	0.45254	0.298942	0.29068	0.682984	0.876025	1.11865	1.02525	C	1.04146	0.872549	1.24306	C,C	1.10701	0.737108	1.66253
RS7073972	13979355	10: 084227329	NRG3	Intron	TCACATTTTA(A>G)AGGGCTGACC	0.921749	0.128112	0.231266	0.235802	0.807851	0.968574	1.02246	0.991848	G	1.02429	0.845894	1.2403	G,G	1.03209	0.81864	1.30119
RS4480481	9500273	10: 084239299	NRG3	Intron	ACACCCTCAA(C>G)CTAAGGTATT	0.974108	0.113421	0.240933	0.245218	0.848785	0.887177	0.960802	0.910749	G	1.02223	0.847626	1.2328	!C,G	1.05711	0.836457	1.33597
RS10509454	18665451	10: 084250023	NRG3	Intron	ATTAAGTGTT(A>G)CATTAAGCCA	0.979287	0.387613	0.142857	0.142749	1	1	1.08963	0.996873	A	1.00356	0.798087	1.26194	A,A	1.09151	0.475989	2.50301
RS594612	3993811	10: 084257806	NRG3	Intron	CCACAGGAAC(T>C)CAATTTAAAC	0.959148	0.763534	0.317105	0.301865	0.420232	0.681002	1.12632	1.10341	C	1.07473	0.902827	1.27937	!T,T	1.10554	0.879116	1.39029
RS999889	4063018	10: 084269929	NRG3	Intron	ATAACATTTA(C>T)AGGGCTCATA	0.970656	0.0555424	0.273684	0.279265	0.78269	0.943366	1.02996	0.992044	C	1.02719	0.857328	1.2307	C,C	1.0391	0.826975	1.30563
RS771186	4026455	10: 084280583	NRG3	Intron	TTCTAATATA(T>C)AATATAAACT	0.975259	1	0.0922078	0.103435	0.377203	0.105376	8.65733	8.5154	C	1.13051	0.859682	1.48667	!T,T	8.62283	0.51321	144.879
RS659561	4005326	10: 084293692	NRG3	Intron	TTATGGACTC(A>C)CTTGACAATT	0.974108	0.904543	0.0894737	0.0971059	0.574976	0.171267	7.29799	7.39741	C	1.08917	0.823353	1.44081	!A,A	7.30887	0.431746	123.729
RS616012	3997499	10: 084307871	NRG3	Intron	AAATTGCAGA(A>G)ACAAGGAAGG	0.974684	0.154024	0.343832	0.347677	0.862783	0.981984	1.04192	1.03557	A	1.01648	0.857932	1.20433	!G,G	1.03747	0.72025	1.49441
RS606741	3995658	10: 084318202	NRG3	Intron	GGATTTAGCT(G>T)GGGAACAGAG	0.976985	0.507532	0.0984456	0.105945	0.592097	0.757608	1.49073	1.44172	T	1.0806	0.827584	1.41097	!G,G	1.48012	0.467127	4.68987
RS665296	4006198	10: 084322143	NRG3	Intron	TTAGTAAAGT(G>C)GACTCAATCA	0.972957	0.781904	0.492228	0.486207	0.774344	0.84593	1.04798	1.08231	G	1.02441	0.872473	1.2028	!C,C	1.07011	0.824105	1.38955
RS614899	3997275	10: 084336895	NRG3	Intron	TGTAATACTA(C>T)AGGTCATGTA	0.986766	0.50213	0.0997442	0.105363	0.689505	0.797922	1.48941	1.47658	T	1.05861	0.812896	1.3786	!C,C	1.48566	0.468906	4.70709
RS4454667	9499642	10: 084341183	NRG3	Intron	TAACAATCAA(C>T)GAGTTAGTAA	0.97641	0.476908	0.191906	0.179224	0.425143	0.301442	1.52883	0.982325	T	1.08948	0.887224	1.33785	T,T	1.53846	0.903252	2.62039
RS642092	4001973	10: 084352760	NRG3	Intron	TTACATTTAC(C>A)AATTTGTTAG	0.973533	0.566951	0.0994832	0.10728	0.59404	0.759256	1.5036	1.4503	C	1.08324	0.830769	1.41245	!A,A	1.49205	0.470892	4.72762
RS670621	4007105	10: 084362276	NRG3	Intron	TGGCATTAAT(G>A)TGCAAGGAAG	0.985616	0.705954	0.0971867	0.0983359	1	0.921018	1.22573	1.25622	G	1.00893	0.771471	1.31948	!A,A	1.23003	0.380719	3.97402
RS652183	4004049	10: 084371515	NRG3	Intron	TGCCAGAGTT(G>T)GCTACCTTAC	0.96893	0.656847	0.493333	0.46906	0.245751	0.462258	1.21601	1.15113	T	1.10212	0.936972	1.29638	!G,G	1.16921	0.898664	1.5212
RS671631	4007307	10: 084377249	NRG3	Intron	TTTGAATTAT(T>G)TGAGGTTATT	0.966628	0.936975	0.173228	0.145112	0.0581597	0.0363089	0.878385	1.38426	T	1.23669	0.995674	1.53604	G,T	1.39096	1.08354	1.78559
RS594530	3993786	10: 084384925	NRG3	Intron	GTGGTAGTAA(A>G)AGACTGCAGA	0.914269	0.871667	0.128947	0.124069	0.706757	0.825921	1.29884	1.02352	A	1.04818	0.821471	1.33745	A,A	1.29328	0.549264	3.04512
RS2820111	5562376	10: 084405285	NRG3	Intron	AGATACCCTC(A>C)TCTACTCTGG	0.962601	0.167511	0.359626	0.327175	0.103685	0.256404	1.31083	1.16555	C	1.15548	0.974609	1.36991	!A,A	1.19486	0.947065	1.5075
RS4532983	9504525	10: 084414782	NRG3	Intron	TCAGTTTTCC(A>G)TCATGATACA	0.972382	0.413906	0.111979	0.0937979	0.146826	0.0806979	0.617075	1.35756	G	1.22223	0.942929	1.58425	A,G	1.36614	1.02876	1.81417
RS3924461	7621871	10: 084423371	NRG3	Intron	GCTCTCTCCT(A>G)GTAGACCTCA	0.967779	0.389212	0.318898	0.267487	0.00586971	0.0184851	1.72635	1.25778	A	1.28301	1.0768	1.52871	!G,G	1.32286	1.05241	1.6628
RS2253822	5457512	10: 084433326	NRG3	Intron	TGGCTAAGGA(A>G)GCTTACATGA	0.978136	0.943956	0.0913838	0.100228	0.491138	0.711445	1.59747	1.50566	A	1.10235	0.836516	1.45265	!G,G	1.57923	0.407639	6.11805
RS2184577	4201929	10: 084442753	NRG3	Intron	TAGTGACATC(A>G)AGTAGCGCAG	0.982163	0.905607	0.29199	0.302652	0.592687	0.858483	1.11838	1.07685	A	1.05137	0.882002	1.25326	!G,G	1.09795	0.732252	1.64627
RS1572334	4122570	10: 084452450	NRG3	Intron	CCCTTCAGTT(C>T)TCAAGTCGGA	0.970081	0.997762	0.21372	0.206963	0.684809	0.639279	0.91181	1.11261	C	1.04315	0.856156	1.271	C,T	1.1206	0.88163	1.42434
RS7094441	14090617	10: 084461876	NRG3	Intron	ATTTTGAATG(C>G)GATTTTTAAA	0.981013	0.738699	0.0142119	0.0091047	0.22438	0.222159		1.61387	C	1.60612	0.793425	3.25127	C,G	1.61387	0.793504	3.28238
RS2783415	5536841	10: 084483938	NRG3	Intron	GTGGCTGGTT(C>T)AAGTAAAGAG	0.966053	0.876317	0.375	0.358837	0.436596	0.45617	1.08286	1.17177	T	1.07258	0.90629	1.26939	C,T	1.15136	0.914571	1.44945
RS480220	3979087	10: 084494682	NRG3	Intron	CCTTGTACAC(T>G)GTGTACTAAT	0.921174	0.631713	0.215426	0.233878	0.298423	0.204615	0.94622	0.762514	G	1.10999	0.911329	1.35196	!G,T	1.24514	0.972994	1.5934
RS342393	3967326	10: 084505800	NRG3	Intron	GGAAAACAAA(C>T)GGTACGTTTT	0.979287	0.754109	0.226221	0.23572	0.595997	0.579919	0.951121	0.843429	T	1.05341	0.870774	1.27436	!C,T	1.13137	0.890495	1.4374
RS10466199	18660200	10: 084512943	NRG3	Intron	CAAACAGCGA(A>C)CTTTTCCAGA	0.978711	0.988986	0.0322165	0.0479817	0.0734747	0.187687	2.13734	1.48133	C	1.49091	0.966756	2.29926	C,C	1.47877	0.950287	2.30117
RS496333	3981244	10: 084516381	NRG3	Intron	TTTCTAATAG(T>C)TGAACTACAA	0.989643	0.912333	0.00255102	0.00301205	1	1			C	1.00453	0.244661	4.12441	C,C	1.00545	0.244333	4.13753
RS2065538	4194306	10: 084527347	NRG3	Intron	GGTCCTGGGG(A>G)TCAAGGTGTA	0.920598	0.278606	0.26936	0.275902	0.760199	0.96028	1.06175	1.03616	A	1.03195	0.844573	1.2609	!G,G	1.04947	0.659081	1.6711
RS1333212	4098897	10: 084546105	NRG3	Intron	GTCCACCATA(A>G)AGCAGCAGCC	0.966053	0.0330311	0.173575	0.157773	0.290221	0.502185	1.46526	1.10918	A	1.12338	0.907068	1.39128	!G,G	1.12686	0.882996	1.43807
RS342367	3966956	10: 084555319	NRG3	Intron	TTGCCAGATC(T>A)TGAGGCCCTG	0.95397	0.870168	0.411458	0.428179	0.42885	0.441301	1.19521	1.23071	A	1.07068	0.909049	1.26105	!T,T	1.21514	0.892334	1.65472
RS7902829	14169995	10: 084566021	NRG3	Intron	GGTATGCAGA(A>C)AACTGGAGGG	0.973533	0.277971	0.0474934	0.0708302	0.0242254	0.0760592	2.73221	1.84034	C	1.51267	1.0508	2.17756	C,C	1.5179	1.04289	2.20926
RS478982	3978807	10: 084575688	NRG3	Intron	ACACAATGTA(T>C)GCTAAATGTA	0.972957	0.00122958	0.350649	0.343032	0.69801	0.0863639	0.912729	1.25937	T	1.0348	0.874317	1.22474	C,T	1.28796	1.02518	1.6181
RS342377	3967101	10: 084581799	NRG3	Intron	TGATGCAAAG(C>T)GAGAAAATAG	0.910817	0.251723	0.175134	0.143507	0.0406928	0.0891942	1.78309	1.26231	C	1.26946	1.0189	1.58164	!T,T	1.29152	1.00513	1.65952
RS575527	3990979	10: 084587950	NRG3	Intron	CTTCTCTCTG(A>T)CTGCTTCCCT	0.966053	0.0193348	0.331169	0.317233	0.481631	0.740437	1.14091	1.07997	T	1.06639	0.898522	1.26561	!A,A	1.08791	0.865047	1.3682
RS1039076	4067249	10: 084596662	NRG3	Intron	ATTGAGTTTT(C>G)TGGCTCTTGC	0.96145	0.280761	0.341146	0.323232	0.357754	0.582019	1.14567	1.12501	G	1.08477	0.914815	1.2863	!C,C	1.12697	0.895326	1.41856
RS495114	3980991	10: 084607310	NRG3	Intron	GTTTTATGTG(C>A)CTAAATCAGG	0.966628	0.0742849	0.477454	0.489256	0.590768	0.852613	1.09455	1.0576	C	1.04829	0.891381	1.23282	!A,A	1.06979	0.818875	1.39758
RS474541	3977997	10: 084627560	NRG3	Intron	TTTGACACAC(G>A)TGAACATAAA	0.966053	0.00111033	0.485825	0.480248	0.805867	0.0873806	1.02796	1.30692	G	1.02263	0.871019	1.20063	A,G	1.29271	1.03015	1.6222
RS581354	3991710	10: 084637186	NRG3	Intron	CTGTATAGAG(A>C)AAATTGTTAG	0.963176	0.521848	0.162338	0.144298	0.225195	0.33532	1.07744	1.20936	A	1.15166	0.923782	1.43576	A,C	1.20857	0.93794	1.55727
RS737127	4021183	10: 084645927	NRG3	Intron	CCTCTTCAAC(A>G)TGTGAGTTGT	0.973533	0.793641	0.206806	0.231679	0.154198	0.220289	1.6447	1.53522	A	1.15451	0.948088	1.40587	!G,G	1.60222	0.885953	2.89758
RS1333208	4098887	10: 084656061	NRG3	Intron	TTGCTGTCAT(G>T)AAAAGTAGTA	0.975834	0.575572	0.0900783	0.071211	0.0872128	0.193971	1.47133	1.32303	T	1.2964	0.972164	1.72878	!G,G	1.32379	0.973206	1.80066
RS580298	3991601	10: 084668377	NRG3	Intron	CTTTAACGGT(C>T)AGCTGAACCC	0.960875	0.408514	0.170185	0.143687	0.072979	0.185814	1.61829	1.21842	C	1.22462	0.98403	1.52404	!T,T	1.24194	0.968216	1.59304
RS2026495	4191131	10: 084678732	NRG3	Intron	TTCATGTTTT(T>G)CCTCCACTTA	0.969505	0.0707006	0.356	0.349618	0.761419	0.0972772	0.90079	1.24737	G	1.02894	0.868465	1.21908	G,T	1.27972	1.01697	1.61035
RS7078693	14032869	10: 084684288	NRG3	Intron	AGTCCATCAT(C>T)CTTAGATCCT	0.903337	0.443151	0.296296	0.301594	0.819938	0.330023	1.248	1.37733	C	1.02468	0.856912	1.2253	!T,T	1.30566	0.851364	2.00236
RS4933860	9554919	10: 084694419	NRG3	Intron	GAAATGTAGA(C>T)AATGTGATAT	0.959148	0.052712	0.146667	0.159056	0.424502	0.245535	1.92224	1.96653	T	1.09741	0.8739	1.37807	!C,C	1.932	0.839438	4.44656
RS2348754	5464944	10: 084705269	NRG3	Intron	AAATACAAAA(C>T)ATGATTCAAC	0.974108	0.407627	0.158031	0.165647	0.658082	0.258589	1.843	1.94767	C	1.05523	0.847829	1.31335	!T,T	1.87046	0.810697	4.31557
RS4362091	9488430	10: 084713964	NRG3	Intron	TGATTACTGC(A>G)AGTGATCAAT	0.974108	0.36242	0.278796	0.286041	0.715591	0.806161	1.14056	1.15512	G	1.03532	0.86543	1.23857	!A,A	1.14577	0.751534	1.74681
RS2281683	5461252	10: 084734053	NRG3	Intron	AAGAATGCCA(A>G)TATGCCATCA	0.970081	0.544775	0.361842	0.361792	1	1	1.00214	1.00402	A	1.00078	0.846013	1.18385	A,G	1.0052	0.799347	1.26408
RS4244939	9151125	10: 084743405	assigned to NRG3		GTCCTATGGC(A>G)ATACATTGTC	0.972382	0.984887	0.165344	0.16997	0.783277	0.558509	1.47842	1.54485	A	1.03132	0.830198	1.28117	!G,G	1.4963	0.678561	3.2995
RS1689511	3598637	12: 054753652	assigned to ERBB3		TCTTTTGTCC(T>C)GAACTTTTTC	0.920023	0.476715	0.0868421	0.0861362	0.941119	0.716545	1.52759	0.957369	C	1.0137	0.759604	1.3528	C,C	1.53922	0.553545	4.28007
RS2271194	5986365	12: 054763961	ERBB3	Intron	GAGGGTGGGC(A>T)CACTAACCTG	0.958573	0.0903023	0.430628	0.432243	0.966822	0.374032	0.966015	0.831752	A	1.00634	0.854969	1.18451	!A,T	1.17419	0.934367	1.47557
RS2292239	5988604	12: 054768447	ERBB3	Intron	GTGCTGCCCT(A>C)TAGATTCAAA	0.971231	0.514684	0.354497	0.346565	0.696677	0.749245	1.12843	0.980548	A	1.03606	0.874752	1.22712	A,A	1.14124	0.809723	1.60848
RS705708	3427373	12: 054775180	ERBB3	Intron	GCCATGTCTT(A>G)GGATCAGCTC	0.970656	0.600482	0.462042	0.472797	0.621013	0.831584	1.08385	0.999816	G	1.04399	0.888232	1.22705	G,G	1.08541	0.843854	1.39612
RS773122	3436975	12: 054783886	ERBB3, PA2G4	5 Prime Flank::Promoter, 3 Prime Flank	AAAAGATTTG(G>A)TGACTTTTCT	0.936133	0.533562	0.122078	0.105878	0.210295	0.26077	1.90738	1.09473	G	1.17769	0.916933	1.51259	G,G	1.87561	0.837267	4.20165
RS773120	3436968	12: 054789193	PA2G4/assigned to ERBB3	Intron	AGAACTGAGC(A>G)TTTTTTTTTT	0.965478	0.559896	0.120419	0.12037	1	0.721732	1.33174	0.952647	A	1.00376	0.783745	1.28554	A,A	1.34651	0.603563	3.00397
RS8035611	15533986	15: 074017833	assigned to NRG4		AAAAGATCAA(A>C)ATTAATTGAC	0.972957	0.45525	0.0263852	0.0201982	0.320249	0.314997		1.34245	C	1.33425	0.796701	2.23448	A,C	1.34245	0.796184	2.26352
RS2455897	6259579	15: 074030058	NRG4	Intron	CAAAGAATAA(A>G)CAGGAAAAAA	0.97641	0.568762	0.0298701	0.0209604	0.170228	0.247554	1.15724	1.52496	A	1.4555	0.892392	2.37394	A,G	1.52617	0.926676	2.51351
RS985849	4759363	15: 074049048	NRG4	Intron	TGTTCTTACA(A>G)TAAGCACACA	0.971807	0.414743	0.124346	0.136955	0.398256	0.232925	2.41995	2.40921	A	1.11378	0.874715	1.41819	!G,G	2.41517	0.791175	7.37266
RS1499063	4317156	15: 074061567	NRG4	Intron	GGATATTGTC(A>G)ATCCCAAAAC	0.918297	0.832309	0.308901	0.321664	0.533204	0.592489	1.22653	1.23863	G	1.06003	0.889508	1.26324	!A,A	1.23126	0.821715	1.84491
RS8036952	15537327	15: 074071293	NRG4	Intron	ATGTTTGTAT(A>G)TTGGTCTACC	0.988493	0.612921	0.0293367	0.0214932	0.224167	0.356995	1.14614	1.45591	A	1.393	0.856278	2.26614	A,G	1.45706	0.887218	2.39289
RS7174365	15450585	15: 074089882	NRG4	Intron	ATTTCAAATT(G>T)TAAAACTTTT	0.969505	0.544354	0.025266	0.0206264	0.476823	0.519943	1.17156	1.30545	G	1.25095	0.741001	2.11185	G,T	1.30649	0.766792	2.22606
RS2959851	5277260	15: 074137502	assigned to NRG4; C15ORF27	5 Prime Flank::Promoter	AAATGGAGTG(G>C)ATAACAATCT	0.978136	0.429783	0.0271318	0.0213252	0.337244	0.331822		1.30564	C	1.29815	0.784816	2.14724	C,G	1.30564	0.783956	2.17449
RS2935983	5276188	15: 074142164	assigned to NRG4; C15ORF27	Intron	AAATATAAAA(A>G)TGTTTCTGGA	0.976985	0.977933	0.00128535	0.000763942	0.541972	0.542093		2.01931	A	2.01916	0.266298	15.31	A,G	2.01931	0.265895	15.3354
RS7183492	15472386	15: 074146110	assigned to NRG4; C15ORF27	Intron	AAGTTTTCAT(C>T)GGCATCTGCT	0.825086	0.00254584	0.389518	0.382979	0.75537	0.939171	1.06152	1.01097	T	1.02841	0.863959	1.22417	T,T	1.05677	0.770319	1.44974
RS2643194	5631578	17: 035106574	ERBB2	Intron	CAGTAGCTTT(C>T)CTGACTGGAC	0.972957	0.839516	0.291026	0.296695	0.78841	0.923566	1.09077	1.09117	T	1.02675	0.861244	1.22406	!C,C	1.0899	0.721891	1.6455
RS1801200	4342191	17: 035133114	ERBB2	Exon::CDS	GACGTCCATC(G>A)TCTCTGCGGT	0.927503	0.00103185	0.256614	0.225689	0.0851813	0.124148	1.18423	1.29043	G	1.18557	0.982025	1.4313	!A,A	1.26931	1.00558	1.6022
RS1058808	4318490	17: 035137563	ERBB2, C17ORF37	Exon::CDS, 3 Prime Flank	TCTGGAAAGG(C>G)CCAAGACTCT	0.915995	0.949041	0.310881	0.313433	0.928939	0.996158	1.01998	1.01084	G	1.01116	0.84893	1.2044	!C,C	1.01463	0.689373	1.49334
RS4252665	8478876	17: 035138909	ERBB2, C17ORF37	3 Prime Flank	CCAGACTGGA(C>T)GTATAAAAAC	0.972382	0.384868	0.0518617	0.0449011	0.432003	0.666997	1.18218	1.20357	T	1.17286	0.810479	1.69726	C,T	1.20403	0.815605	1.77743
