# Supplementary material for: Interactions among genes in the ErbB-Neuregulin signalling network are associated with increased susceptibility to schizophrenia
Source: Behav Brain Funct. 2007 Jun 28;3:31. doi: 10.1186/1744-9081-3-31 (PMC1934910; doi:10.1186/1744-9081-3-31)
Supplement: Additional file 2 — Detailed results from allelic and genotypic tests of association between SNP-pairs and susceptibility to schizophrenia. [file 1744-9081-3-31-S2.xls]

## Sheet: interaction analysis
Interaction analysis
Marker 1	Marker 2	Gene1	Gene 2	P-value
RS759160	RS1801200	ERBB1	ERBB2	0.636932
RS3823585	RS1801200	ERBB1	ERBB2	0.654766
RS7787739	RS1801200	ERBB1	ERBB2	0.702828
RS729969	RS1801200	ERBB1	ERBB2	0.767671
RS845551	RS1801200	ERBB1	ERBB2	0.797765
RS883117	RS1801200	ERBB1	ERBB2	0.978208
RS884225	RS1801200	ERBB1	ERBB2	0.980719
RS729969	RS2919385	ERBB1	NRG1	0.00437769
RS759160	RS3924999	ERBB1	NRG1	0.0235362
RS729969	RS6468061	ERBB1	NRG1	0.027494
RS3823585	RS1386437	ERBB1	NRG1	0.0338089
RS3823585	RS3924999	ERBB1	NRG1	0.0356159
RS759160	SS65654287	ERBB1	NRG1	0.0389662
RS3823585	RS7818040	ERBB1	NRG1	0.0479668
RS3823585	RS6992907	ERBB1	NRG1	0.0660096
RS7787739	RS4733348	ERBB1	NRG1	0.0676842
RS845551	RS2919379	ERBB1	NRG1	0.0876215
RS3823585	RS776398	ERBB1	NRG1	0.103261
RS759160	RS4733376	ERBB1	NRG1	0.12197
RS729969	RS4733348	ERBB1	NRG1	0.122273
RS883117	RS7821017	ERBB1	NRG1	0.126784
RS845551	RS776401	ERBB1	NRG1	0.130428
RS729969	RS3735782	ERBB1	NRG1	0.13298
RS3823585	RS2919385	ERBB1	NRG1	0.136951
RS7787739	RS2919385	ERBB1	NRG1	0.141945
RS7787739	RS2466049	ERBB1	NRG1	0.153476
RS883117	RS776398	ERBB1	NRG1	0.161076
RS845551	RS10092347	ERBB1	NRG1	0.17513
RS7787739	RS2439319	ERBB1	NRG1	0.177898
RS884225	RS7821017	ERBB1	NRG1	0.181366
RS759160	RS6992010	ERBB1	NRG1	0.199148
RS3823585	RS2439282	ERBB1	NRG1	0.199171
RS729969	RS6992010	ERBB1	NRG1	0.205031
RS884225	RS776401	ERBB1	NRG1	0.221964
RS845551	RS1503489	ERBB1	NRG1	0.229588
RS729969	RS4733376	ERBB1	NRG1	0.233875
RS884225	RS1503489	ERBB1	NRG1	0.236285
RS845551	RS2466049	ERBB1	NRG1	0.250247
RS759160	RS6992907	ERBB1	NRG1	0.252958
RS884225	RS7818040	ERBB1	NRG1	0.258184
RS729969	SS65654287	ERBB1	NRG1	0.262769
RS884225	RS1383887	ERBB1	NRG1	0.267844
RS759160	RS6468061	ERBB1	NRG1	0.277318
RS883117	RS2919385	ERBB1	NRG1	0.279937
RS7787739	RS4733376	ERBB1	NRG1	0.280975
RS883117	SS65654287	ERBB1	NRG1	0.285444
RS845551	RS6992907	ERBB1	NRG1	0.287823
RS845551	RS2919385	ERBB1	NRG1	0.290704
RS759160	RS10092347	ERBB1	NRG1	0.295266
RS883117	RS3924999	ERBB1	NRG1	0.301224
RS3823585	RS6992010	ERBB1	NRG1	0.309498
RS759160	RS1503489	ERBB1	NRG1	0.309806
RS729969	RS1383887	ERBB1	NRG1	0.319331
RS3823585	RS2919379	ERBB1	NRG1	0.321219
RS883117	RS7818040	ERBB1	NRG1	0.322027
RS3823585	RS2683768	ERBB1	NRG1	0.335509
RS7787739	RS6992907	ERBB1	NRG1	0.346813
RS883117	RS2466049	ERBB1	NRG1	0.3633
RS729969	RS10092347	ERBB1	NRG1	0.368936
RS759160	RS776401	ERBB1	NRG1	0.372096
RS729969	RS3924999	ERBB1	NRG1	0.38054
RS759160	RS2439282	ERBB1	NRG1	0.382359
RS883117	RS2439282	ERBB1	NRG1	0.384001
RS3823585	RS1383887	ERBB1	NRG1	0.40999
RS3823585	RS7821017	ERBB1	NRG1	0.412014
RS759160	RS2466049	ERBB1	NRG1	0.428214
RS884225	RS4733348	ERBB1	NRG1	0.42939
RS884225	RS2919385	ERBB1	NRG1	0.430708
RS884225	RS2466049	ERBB1	NRG1	0.438658
RS3823585	RS3735782	ERBB1	NRG1	0.439568
RS759160	RS776398	ERBB1	NRG1	0.445234
RS845551	RS2439282	ERBB1	NRG1	0.454478
RS845551	RS4733348	ERBB1	NRG1	0.456328
RS759160	RS7818040	ERBB1	NRG1	0.480431
RS7787739	RS7818040	ERBB1	NRG1	0.489477
RS883117	RS4733348	ERBB1	NRG1	0.491943
RS3823585	RS1503489	ERBB1	NRG1	0.492304
RS729969	RS2439282	ERBB1	NRG1	0.519284
RS845551	RS7818040	ERBB1	NRG1	0.523103
RS845551	RS1386437	ERBB1	NRG1	0.525262
RS759160	RS1383887	ERBB1	NRG1	0.52882
RS729969	RS2466049	ERBB1	NRG1	0.52943
RS845551	RS6468061	ERBB1	NRG1	0.53594
RS729969	RS1386437	ERBB1	NRG1	0.540758
RS883117	RS4733376	ERBB1	NRG1	0.545989
RS884225	RS3735782	ERBB1	NRG1	0.546037
RS7787739	RS6992010	ERBB1	NRG1	0.554753
RS759160	RS2919385	ERBB1	NRG1	0.56049
RS884225	RS3924999	ERBB1	NRG1	0.563148
RS7787739	RS1503489	ERBB1	NRG1	0.574053
RS7787739	RS10092347	ERBB1	NRG1	0.582066
RS845551	SS65654287	ERBB1	NRG1	0.591045
RS3823585	RS776401	ERBB1	NRG1	0.632774
RS883117	RS6992010	ERBB1	NRG1	0.633416
RS7787739	RS776401	ERBB1	NRG1	0.646814
RS759160	RS2439319	ERBB1	NRG1	0.652197
RS759160	RS2683768	ERBB1	NRG1	0.662208
RS845551	RS4733376	ERBB1	NRG1	0.665205
RS729969	RS2439319	ERBB1	NRG1	0.675516
RS845551	RS776398	ERBB1	NRG1	0.678802
RS883117	RS1383887	ERBB1	NRG1	0.680922
RS883117	RS2919379	ERBB1	NRG1	0.684325
RS759160	RS2919379	ERBB1	NRG1	0.687145
RS759160	RS7821017	ERBB1	NRG1	0.687931
RS7787739	RS6468061	ERBB1	NRG1	0.691338
RS7787739	RS3735782	ERBB1	NRG1	0.698078
RS884225	RS2439282	ERBB1	NRG1	0.704458
RS883117	RS3735782	ERBB1	NRG1	0.71346
RS729969	RS6992907	ERBB1	NRG1	0.720277
RS884225	RS2683768	ERBB1	NRG1	0.722579
RS845551	RS3735782	ERBB1	NRG1	0.735298
RS759160	RS3735782	ERBB1	NRG1	0.741861
RS845551	RS6992010	ERBB1	NRG1	0.744033
RS884225	RS776398	ERBB1	NRG1	0.746927
RS729969	RS2919379	ERBB1	NRG1	0.747546
RS845551	RS7821017	ERBB1	NRG1	0.747706
RS729969	RS7818040	ERBB1	NRG1	0.74825
RS729969	RS2683768	ERBB1	NRG1	0.749603
RS883117	RS1386437	ERBB1	NRG1	0.754115
RS7787739	RS1386437	ERBB1	NRG1	0.759177
RS3823585	RS4733348	ERBB1	NRG1	0.763221
RS884225	RS2919379	ERBB1	NRG1	0.775205
RS3823585	RS6468061	ERBB1	NRG1	0.777393
RS883117	RS776401	ERBB1	NRG1	0.777525
RS7787739	RS3924999	ERBB1	NRG1	0.793754
RS729969	RS7821017	ERBB1	NRG1	0.793816
RS845551	RS2683768	ERBB1	NRG1	0.795313
RS7787739	SS65654287	ERBB1	NRG1	0.79873
RS3823585	RS2466049	ERBB1	NRG1	0.806804
RS883117	RS2683768	ERBB1	NRG1	0.817757
RS884225	RS6992010	ERBB1	NRG1	0.822627
RS7787739	RS2439282	ERBB1	NRG1	0.823169
RS7787739	RS776398	ERBB1	NRG1	0.826713
RS883117	RS1503489	ERBB1	NRG1	0.830117
RS3823585	RS10092347	ERBB1	NRG1	0.836811
RS845551	RS1383887	ERBB1	NRG1	0.839705
RS3823585	SS65654287	ERBB1	NRG1	0.840833
RS759160	RS4733348	ERBB1	NRG1	0.843785
RS884225	RS4733376	ERBB1	NRG1	0.851597
RS729969	RS776398	ERBB1	NRG1	0.857037
RS884225	SS65654287	ERBB1	NRG1	0.859278
RS845551	RS3924999	ERBB1	NRG1	0.862218
RS883117	RS6468061	ERBB1	NRG1	0.863999
RS7787739	RS7821017	ERBB1	NRG1	0.864653
RS883117	RS2439319	ERBB1	NRG1	0.871839
RS845551	RS2439319	ERBB1	NRG1	0.893467
RS3823585	RS4733376	ERBB1	NRG1	0.895382
RS883117	RS6992907	ERBB1	NRG1	0.904225
RS884225	RS2439319	ERBB1	NRG1	0.904762
RS884225	RS1386437	ERBB1	NRG1	0.925347
RS759160	RS1386437	ERBB1	NRG1	0.940755
RS7787739	RS2683768	ERBB1	NRG1	0.952146
RS7787739	RS1383887	ERBB1	NRG1	0.95845
RS884225	RS6468061	ERBB1	NRG1	0.974281
RS884225	RS10092347	ERBB1	NRG1	0.974839
RS729969	RS1503489	ERBB1	NRG1	0.981054
RS884225	RS6992907	ERBB1	NRG1	0.988789
RS729969	RS776401	ERBB1	NRG1	0.990132
RS7787739	RS2919379	ERBB1	NRG1	0.995659
RS3823585	RS2439319	ERBB1	NRG1	0.998147
RS883117	RS10092347	ERBB1	NRG1	0.999644
RS3823585	RS987860	ERBB1	NRG3	0.0221365
RS3823585	RS4933826	ERBB1	NRG3	0.0346949
RS845551	RS671631	ERBB1	NRG3	0.0465301
RS729969	RS1024193	ERBB1	NRG3	0.0553073
RS3823585	RS1024193	ERBB1	NRG3	0.0557588
RS7787739	RS3897738	ERBB1	NRG3	0.0646792
RS883117	RS474541	ERBB1	NRG3	0.101935
RS845551	RS1333208	ERBB1	NRG3	0.106577
RS729969	RS478982	ERBB1	NRG3	0.123829
RS845551	RS4933826	ERBB1	NRG3	0.149947
RS729969	RS3897738	ERBB1	NRG3	0.152208
RS7787739	RS4532983	ERBB1	NRG3	0.154081
RS729969	RS987860	ERBB1	NRG3	0.165858
RS729969	RS474541	ERBB1	NRG3	0.173431
RS3823585	RS671631	ERBB1	NRG3	0.184888
RS3823585	RS1333208	ERBB1	NRG3	0.209303
RS729969	RS4933826	ERBB1	NRG3	0.213096
RS7787739	RS4933826	ERBB1	NRG3	0.239539
RS883117	RS580298	ERBB1	NRG3	0.246011
RS883117	RS10466199	ERBB1	NRG3	0.246847
RS7787739	RS1024193	ERBB1	NRG3	0.251334
RS884225	RS671631	ERBB1	NRG3	0.254615
RS845551	RS4293073	ERBB1	NRG3	0.26378
RS845551	RS987860	ERBB1	NRG3	0.266117
RS729969	RS4293073	ERBB1	NRG3	0.267637
RS7787739	RS1333208	ERBB1	NRG3	0.268598
RS883117	RS342377	ERBB1	NRG3	0.28488
RS759160	RS10466199	ERBB1	NRG3	0.286602
RS759160	RS3924461	ERBB1	NRG3	0.29021
RS3823585	RS342377	ERBB1	NRG3	0.2929
RS845551	RS1024193	ERBB1	NRG3	0.298503
RS729969	RS7073811	ERBB1	NRG3	0.309518
RS845551	RS7073811	ERBB1	NRG3	0.320393
RS845551	RS342377	ERBB1	NRG3	0.323424
RS7787739	RS478982	ERBB1	NRG3	0.324218
RS759160	RS4293073	ERBB1	NRG3	0.328194
RS3823585	RS4532983	ERBB1	NRG3	0.334171
RS729969	RS10466199	ERBB1	NRG3	0.334878
RS7787739	RS981776	ERBB1	NRG3	0.337258
RS729969	RS671631	ERBB1	NRG3	0.347545
RS3823585	RS474541	ERBB1	NRG3	0.353488
RS7787739	RS4293073	ERBB1	NRG3	0.358007
RS883117	RS478982	ERBB1	NRG3	0.363057
RS729969	RS342377	ERBB1	NRG3	0.389615
RS7787739	RS10466199	ERBB1	NRG3	0.407738
RS7787739	RS2026495	ERBB1	NRG3	0.410845
RS7787739	RS987860	ERBB1	NRG3	0.425025
RS845551	RS4562759	ERBB1	NRG3	0.426026
RS759160	RS4933826	ERBB1	NRG3	0.441204
RS884225	RS3897738	ERBB1	NRG3	0.442316
RS883117	RS4293073	ERBB1	NRG3	0.444165
RS729969	RS2026495	ERBB1	NRG3	0.446781
RS884225	RS342377	ERBB1	NRG3	0.452279
RS729969	RS580298	ERBB1	NRG3	0.457479
RS3823585	RS7073811	ERBB1	NRG3	0.457604
RS759160	RS987860	ERBB1	NRG3	0.459983
RS884225	RS478982	ERBB1	NRG3	0.462566
RS759160	RS4532983	ERBB1	NRG3	0.464043
RS729969	RS989422	ERBB1	NRG3	0.472457
RS759160	RS474541	ERBB1	NRG3	0.476447
RS883117	RS671631	ERBB1	NRG3	0.482133
RS3823585	RS478982	ERBB1	NRG3	0.488008
RS729969	RS4532983	ERBB1	NRG3	0.488212
RS7787739	RS3924461	ERBB1	NRG3	0.496176
RS7787739	RS4933823	ERBB1	NRG3	0.501327
RS3823585	RS989422	ERBB1	NRG3	0.507863
RS884225	RS7902829	ERBB1	NRG3	0.509056
RS759160	RS342377	ERBB1	NRG3	0.511182
RS3823585	RS10466199	ERBB1	NRG3	0.522233
RS845551	RS981776	ERBB1	NRG3	0.537632
RS3823585	RS3924461	ERBB1	NRG3	0.543809
RS883117	RS3924461	ERBB1	NRG3	0.563994
RS759160	RS1024193	ERBB1	NRG3	0.565648
RS759160	RS4933823	ERBB1	NRG3	0.567747
RS884225	RS4293073	ERBB1	NRG3	0.568071
RS845551	RS478982	ERBB1	NRG3	0.568655
RS884225	RS7073811	ERBB1	NRG3	0.571911
RS845551	RS580298	ERBB1	NRG3	0.572643
RS7787739	RS7902829	ERBB1	NRG3	0.582176
RS845551	RS4933823	ERBB1	NRG3	0.584763
RS759160	RS981776	ERBB1	NRG3	0.586076
RS3823585	RS2026495	ERBB1	NRG3	0.586332
RS884225	RS1024193	ERBB1	NRG3	0.62056
RS3823585	RS3897738	ERBB1	NRG3	0.62805
RS7787739	RS342377	ERBB1	NRG3	0.643272
RS729969	RS981776	ERBB1	NRG3	0.656647
RS845551	RS4532983	ERBB1	NRG3	0.663656
RS729969	RS1333208	ERBB1	NRG3	0.668366
RS3823585	RS4933823	ERBB1	NRG3	0.668932
RS759160	RS671631	ERBB1	NRG3	0.670842
RS884225	RS1333208	ERBB1	NRG3	0.672532
RS7787739	RS989422	ERBB1	NRG3	0.675084
RS883117	RS7073811	ERBB1	NRG3	0.683464
RS729969	RS4562759	ERBB1	NRG3	0.685087
RS759160	RS7073811	ERBB1	NRG3	0.686528
RS729969	RS4933823	ERBB1	NRG3	0.687528
RS7787739	RS7073811	ERBB1	NRG3	0.705472
RS729969	RS3924461	ERBB1	NRG3	0.706616
RS3823585	RS4562759	ERBB1	NRG3	0.709565
RS884225	RS3924461	ERBB1	NRG3	0.715442
RS883117	RS1333208	ERBB1	NRG3	0.729597
RS759160	RS580298	ERBB1	NRG3	0.739073
RS845551	RS7902829	ERBB1	NRG3	0.746283
RS7787739	RS474541	ERBB1	NRG3	0.748706
RS759160	RS1333208	ERBB1	NRG3	0.757487
RS7787739	RS580298	ERBB1	NRG3	0.774084
RS884225	RS4532983	ERBB1	NRG3	0.78648
RS883117	RS981776	ERBB1	NRG3	0.787492
RS759160	RS7902829	ERBB1	NRG3	0.795708
RS759160	RS478982	ERBB1	NRG3	0.801551
RS7787739	RS4562759	ERBB1	NRG3	0.806845
RS845551	RS2026495	ERBB1	NRG3	0.821004
RS845551	RS3924461	ERBB1	NRG3	0.824888
RS759160	RS2026495	ERBB1	NRG3	0.829808
RS883117	RS2026495	ERBB1	NRG3	0.830193
RS759160	RS3897738	ERBB1	NRG3	0.841405
RS759160	RS989422	ERBB1	NRG3	0.845301
RS883117	RS4933826	ERBB1	NRG3	0.849425
RS7787739	RS671631	ERBB1	NRG3	0.850028
RS884225	RS580298	ERBB1	NRG3	0.867308
RS883117	RS4933823	ERBB1	NRG3	0.867726
RS884225	RS10466199	ERBB1	NRG3	0.870739
RS883117	RS4532983	ERBB1	NRG3	0.871903
RS884225	RS4933823	ERBB1	NRG3	0.872186
RS3823585	RS4293073	ERBB1	NRG3	0.88401
RS845551	RS474541	ERBB1	NRG3	0.89471
RS759160	RS4562759	ERBB1	NRG3	0.896245
RS845551	RS989422	ERBB1	NRG3	0.905787
RS883117	RS3897738	ERBB1	NRG3	0.911797
RS3823585	RS7902829	ERBB1	NRG3	0.913987
RS884225	RS981776	ERBB1	NRG3	0.914886
RS884225	RS989422	ERBB1	NRG3	0.916749
RS845551	RS3897738	ERBB1	NRG3	0.920512
RS883117	RS989422	ERBB1	NRG3	0.933567
RS729969	RS7902829	ERBB1	NRG3	0.939465
RS3823585	RS580298	ERBB1	NRG3	0.942031
RS884225	RS4562759	ERBB1	NRG3	0.943983
RS884225	RS474541	ERBB1	NRG3	0.947968
RS883117	RS987860	ERBB1	NRG3	0.951937
RS884225	RS2026495	ERBB1	NRG3	0.953792
RS845551	RS10466199	ERBB1	NRG3	0.979592
RS883117	RS1024193	ERBB1	NRG3	0.986622
RS883117	RS4562759	ERBB1	NRG3	0.992725
RS883117	RS7902829	ERBB1	NRG3	0.99682
RS3823585	RS981776	ERBB1	NRG3	0.998114
RS884225	RS4933826	ERBB1	NRG3	0.998462
RS884225	RS987860	ERBB1	NRG3	0.999689
RS6743565	RS883117	ERBB4	ERBB1	NA
RS1505345	RS3823585	ERBB4	ERBB1	0.00491521
RS2054617	RS7787739	ERBB4	ERBB1	0.0128467
RS6435711	RS7787739	ERBB4	ERBB1	0.0142745
RS1026882	RS7787739	ERBB4	ERBB1	0.0189929
RS7596285	RS7787739	ERBB4	ERBB1	0.0228704
RS6435711	RS3823585	ERBB4	ERBB1	0.0250132
RS7596285	RS3823585	ERBB4	ERBB1	0.0422801
RS6731193	RS7787739	ERBB4	ERBB1	0.0422894
RS4673659	RS845551	ERBB4	ERBB1	0.0423212
RS7421820	RS729969	ERBB4	ERBB1	0.0495468
RS4673659	RS729969	ERBB4	ERBB1	0.0503763
RS10198466	RS729969	ERBB4	ERBB1	0.0524633
RS1910866	RS3823585	ERBB4	ERBB1	0.0546128
RS6738304	RS3823585	ERBB4	ERBB1	0.069007
RS7596285	RS729969	ERBB4	ERBB1	0.0755267
RS6731193	RS729969	ERBB4	ERBB1	0.0786613
RS6754674	RS845551	ERBB4	ERBB1	0.0879024
RS1026882	RS3823585	ERBB4	ERBB1	0.0952313
RS6435711	RS729969	ERBB4	ERBB1	0.104403
RS6726567	RS3823585	ERBB4	ERBB1	0.119172
RS1351593	RS7787739	ERBB4	ERBB1	0.13193
RS4672643	RS845551	ERBB4	ERBB1	0.132451
RS6731193	RS845551	ERBB4	ERBB1	0.133146
RS1394781	RS729969	ERBB4	ERBB1	0.13421
RS1521654	RS3823585	ERBB4	ERBB1	0.135277
RS6435675	RS759160	ERBB4	ERBB1	0.13623
RS2054617	RS729969	ERBB4	ERBB1	0.137352
RS1521654	RS845551	ERBB4	ERBB1	0.13808
RS2062937	RS884225	ERBB4	ERBB1	0.144348
RS939223	RS845551	ERBB4	ERBB1	0.154012
RS6726567	RS845551	ERBB4	ERBB1	0.157413
RS6726567	RS729969	ERBB4	ERBB1	0.159464
RS7421820	RS883117	ERBB4	ERBB1	0.160288
RS1505345	RS729969	ERBB4	ERBB1	0.162073
RS6435675	RS845551	ERBB4	ERBB1	0.166936
RS6743565	RS845551	ERBB4	ERBB1	0.175009
RS939223	RS729969	ERBB4	ERBB1	0.175745
RS4672620	RS7787739	ERBB4	ERBB1	0.183722
RS6435675	RS3823585	ERBB4	ERBB1	0.184257
RS1026882	RS729969	ERBB4	ERBB1	0.185637
RS7565192	RS7787739	ERBB4	ERBB1	0.218596
RS1505345	RS7787739	ERBB4	ERBB1	0.233349
RS6738304	RS7787739	ERBB4	ERBB1	0.235382
RS2062937	RS845551	ERBB4	ERBB1	0.240425
RS1394796	RS845551	ERBB4	ERBB1	0.241092
RS10198466	RS759160	ERBB4	ERBB1	0.24646
RS4672643	RS884225	ERBB4	ERBB1	0.255316
RS10175273	RS7787739	ERBB4	ERBB1	0.258614
RS4672620	RS729969	ERBB4	ERBB1	0.258696
RS6743565	RS884225	ERBB4	ERBB1	0.259136
RS10198466	RS7787739	ERBB4	ERBB1	0.266872
RS7565192	RS729969	ERBB4	ERBB1	0.26808
RS2054617	RS845551	ERBB4	ERBB1	0.276195
RS6754674	RS3823585	ERBB4	ERBB1	0.279294
RS7421820	RS845551	ERBB4	ERBB1	0.281524
RS2054617	RS3823585	ERBB4	ERBB1	0.288414
RS4672620	RS845551	ERBB4	ERBB1	0.291372
RS4599046	RS845551	ERBB4	ERBB1	0.291949
RS1521654	RS729969	ERBB4	ERBB1	0.293972
RS1394781	RS759160	ERBB4	ERBB1	0.298609
RS1910866	RS729969	ERBB4	ERBB1	0.300158
RS6731193	RS884225	ERBB4	ERBB1	0.310348
RS4672643	RS729969	ERBB4	ERBB1	0.310672
RS6731193	RS759160	ERBB4	ERBB1	0.311553
RS6754674	RS7787739	ERBB4	ERBB1	0.314959
RS6743565	RS7787739	ERBB4	ERBB1	0.318044
RS4672643	RS883117	ERBB4	ERBB1	0.320732
RS1394796	RS7787739	ERBB4	ERBB1	0.321186
RS6754674	RS883117	ERBB4	ERBB1	0.322597
RS1521654	RS883117	ERBB4	ERBB1	0.333736
RS7596285	RS845551	ERBB4	ERBB1	0.339245
RS7565192	RS845551	ERBB4	ERBB1	0.348465
RS4673659	RS759160	ERBB4	ERBB1	0.35307
RS1521654	RS7787739	ERBB4	ERBB1	0.353529
RS6731193	RS3823585	ERBB4	ERBB1	0.355437
RS6726567	RS7787739	ERBB4	ERBB1	0.365368
RS1394796	RS3823585	ERBB4	ERBB1	0.375612
RS6738304	RS884225	ERBB4	ERBB1	0.383747
RS2062937	RS759160	ERBB4	ERBB1	0.393264
RS2054617	RS884225	ERBB4	ERBB1	0.393661
RS2062937	RS883117	ERBB4	ERBB1	0.40026
RS2062937	RS729969	ERBB4	ERBB1	0.401021
RS4673659	RS7787739	ERBB4	ERBB1	0.419312
RS939223	RS7787739	ERBB4	ERBB1	0.420659
RS1351593	RS845551	ERBB4	ERBB1	0.422167
RS2062937	RS3823585	ERBB4	ERBB1	0.432742
RS6738304	RS759160	ERBB4	ERBB1	0.432766
RS10175273	RS3823585	ERBB4	ERBB1	0.441953
RS6435711	RS845551	ERBB4	ERBB1	0.442323
RS2062937	RS7787739	ERBB4	ERBB1	0.445715
RS4673659	RS3823585	ERBB4	ERBB1	0.459134
RS1521654	RS884225	ERBB4	ERBB1	0.466011
RS6743565	RS759160	ERBB4	ERBB1	0.492256
RS4673659	RS884225	ERBB4	ERBB1	0.49667
RS1394796	RS759160	ERBB4	ERBB1	0.501531
RS1351593	RS759160	ERBB4	ERBB1	0.508282
RS6738304	RS883117	ERBB4	ERBB1	0.521586
RS7565192	RS884225	ERBB4	ERBB1	0.53455
RS1394781	RS884225	ERBB4	ERBB1	0.53483
RS6754674	RS759160	ERBB4	ERBB1	0.53964
RS6743565	RS729969	ERBB4	ERBB1	0.55057
RS4672620	RS759160	ERBB4	ERBB1	0.555146
RS4599046	RS884225	ERBB4	ERBB1	0.555443
RS1910866	RS845551	ERBB4	ERBB1	0.555651
RS6738304	RS845551	ERBB4	ERBB1	0.557861
RS7421820	RS759160	ERBB4	ERBB1	0.561121
RS1394781	RS3823585	ERBB4	ERBB1	0.56865
RS1394796	RS729969	ERBB4	ERBB1	0.570903
RS6738304	RS729969	ERBB4	ERBB1	0.59802
RS6743565	RS3823585	ERBB4	ERBB1	0.600156
RS6754674	RS729969	ERBB4	ERBB1	0.604146
RS10175273	RS883117	ERBB4	ERBB1	0.621979
RS6435675	RS883117	ERBB4	ERBB1	0.623545
RS1351593	RS729969	ERBB4	ERBB1	0.624862
RS7421820	RS7787739	ERBB4	ERBB1	0.628813
RS1521654	RS759160	ERBB4	ERBB1	0.643084
RS939223	RS884225	ERBB4	ERBB1	0.64446
RS10198466	RS884225	ERBB4	ERBB1	0.646397
RS4599046	RS729969	ERBB4	ERBB1	0.657952
RS1394781	RS7787739	ERBB4	ERBB1	0.664018
RS6754674	RS884225	ERBB4	ERBB1	0.664257
RS7421820	RS3823585	ERBB4	ERBB1	0.674025
RS1351593	RS3823585	ERBB4	ERBB1	0.684209
RS4672643	RS759160	ERBB4	ERBB1	0.694568
RS4673659	RS883117	ERBB4	ERBB1	0.707281
RS1026882	RS884225	ERBB4	ERBB1	0.708531
RS6435711	RS884225	ERBB4	ERBB1	0.748588
RS4599046	RS883117	ERBB4	ERBB1	0.748597
RS6726567	RS883117	ERBB4	ERBB1	0.750005
RS4672620	RS3823585	ERBB4	ERBB1	0.750114
RS1026882	RS845551	ERBB4	ERBB1	0.759412
RS1910866	RS7787739	ERBB4	ERBB1	0.763129
RS6726567	RS759160	ERBB4	ERBB1	0.773118
RS4672643	RS7787739	ERBB4	ERBB1	0.775148
RS4672643	RS3823585	ERBB4	ERBB1	0.775347
RS10198466	RS3823585	ERBB4	ERBB1	0.787816
RS10175273	RS729969	ERBB4	ERBB1	0.796266
RS1394781	RS845551	ERBB4	ERBB1	0.79675
RS1505345	RS884225	ERBB4	ERBB1	0.79737
RS7565192	RS3823585	ERBB4	ERBB1	0.799091
RS4599046	RS3823585	ERBB4	ERBB1	0.800207
RS7565192	RS883117	ERBB4	ERBB1	0.809829
RS4599046	RS759160	ERBB4	ERBB1	0.811239
RS7596285	RS884225	ERBB4	ERBB1	0.814458
RS10175273	RS759160	ERBB4	ERBB1	0.817454
RS6726567	RS884225	ERBB4	ERBB1	0.817507
RS6435675	RS7787739	ERBB4	ERBB1	0.822119
RS1505345	RS883117	ERBB4	ERBB1	0.822939
RS1351593	RS884225	ERBB4	ERBB1	0.830814
RS2054617	RS759160	ERBB4	ERBB1	0.832392
RS1910866	RS884225	ERBB4	ERBB1	0.835407
RS10175273	RS884225	ERBB4	ERBB1	0.838842
RS939223	RS759160	ERBB4	ERBB1	0.845365
RS1910866	RS759160	ERBB4	ERBB1	0.85128
RS6435675	RS884225	ERBB4	ERBB1	0.857518
RS1910866	RS883117	ERBB4	ERBB1	0.864947
RS939223	RS3823585	ERBB4	ERBB1	0.876359
RS1026882	RS883117	ERBB4	ERBB1	0.886856
RS1505345	RS845551	ERBB4	ERBB1	0.890535
RS1505345	RS759160	ERBB4	ERBB1	0.891048
RS6435675	RS729969	ERBB4	ERBB1	0.895016
RS1394796	RS883117	ERBB4	ERBB1	0.897898
RS1351593	RS883117	ERBB4	ERBB1	0.900614
RS10175273	RS845551	ERBB4	ERBB1	0.901829
RS939223	RS883117	ERBB4	ERBB1	0.906769
RS7596285	RS759160	ERBB4	ERBB1	0.91451
RS10198466	RS883117	ERBB4	ERBB1	0.923521
RS6435711	RS759160	ERBB4	ERBB1	0.923546
RS1026882	RS759160	ERBB4	ERBB1	0.93059
RS4599046	RS7787739	ERBB4	ERBB1	0.943473
RS1394781	RS883117	ERBB4	ERBB1	0.95288
RS7565192	RS759160	ERBB4	ERBB1	0.958505
RS10198466	RS845551	ERBB4	ERBB1	0.960066
RS1394796	RS884225	ERBB4	ERBB1	0.968355
RS7421820	RS884225	ERBB4	ERBB1	0.973124
RS6731193	RS883117	ERBB4	ERBB1	0.973327
RS7596285	RS883117	ERBB4	ERBB1	0.989427
RS4672620	RS884225	ERBB4	ERBB1	0.991647
RS4672620	RS883117	ERBB4	ERBB1	0.99211
RS6435711	RS883117	ERBB4	ERBB1	0.993135
RS2054617	RS883117	ERBB4	ERBB1	0.998174
RS6743565	RS1801200	ERBB4	ERBB2	0.0254376
RS1910866	RS1801200	ERBB4	ERBB2	0.0433805
RS4599046	RS1801200	ERBB4	ERBB2	0.0539167
RS4672620	RS1801200	ERBB4	ERBB2	0.11394
RS10175273	RS1801200	ERBB4	ERBB2	0.116303
RS7565192	RS1801200	ERBB4	ERBB2	0.122727
RS1505345	RS1801200	ERBB4	ERBB2	0.171507
RS7421820	RS1801200	ERBB4	ERBB2	0.197074
RS4673659	RS1801200	ERBB4	ERBB2	0.215562
RS6738304	RS1801200	ERBB4	ERBB2	0.239314
RS4672643	RS1801200	ERBB4	ERBB2	0.249768
RS2062937	RS1801200	ERBB4	ERBB2	0.381863
RS6731193	RS1801200	ERBB4	ERBB2	0.470213
RS6435675	RS1801200	ERBB4	ERBB2	0.491368
RS1521654	RS1801200	ERBB4	ERBB2	0.492372
RS1394796	RS1801200	ERBB4	ERBB2	0.518267
RS6754674	RS1801200	ERBB4	ERBB2	0.570274
RS6726567	RS1801200	ERBB4	ERBB2	0.619642
RS1351593	RS1801200	ERBB4	ERBB2	0.629619
RS7596285	RS1801200	ERBB4	ERBB2	0.671587
RS1394781	RS1801200	ERBB4	ERBB2	0.781231
RS939223	RS1801200	ERBB4	ERBB2	0.781837
RS1026882	RS1801200	ERBB4	ERBB2	0.782777
RS2054617	RS1801200	ERBB4	ERBB2	0.957004
RS10198466	RS1801200	ERBB4	ERBB2	0.967502
RS6435711	RS1801200	ERBB4	ERBB2	0.980279
RS6743565	RS1351593	ERBB4	ERBB4	NA
RS4672620	RS6738304	ERBB4	ERBB4	6.71313e-05
RS7565192	RS6738304	ERBB4	ERBB4	0.000112686
RS6726567	RS939223	ERBB4	ERBB4	0.0026073
RS6743565	RS1394796	ERBB4	ERBB4	0.00299594
RS7421820	RS6754674	ERBB4	ERBB4	0.0127561
RS4672620	RS7596285	ERBB4	ERBB4	0.0145635
RS6435675	RS1351593	ERBB4	ERBB4	0.0149967
RS4672620	RS1505345	ERBB4	ERBB4	0.0162595
RS4672620	RS6435711	ERBB4	ERBB4	0.0205743
RS7565192	RS1505345	ERBB4	ERBB4	0.0250946
RS4672620	RS1910866	ERBB4	ERBB4	0.0275174
RS4672620	RS939223	ERBB4	ERBB4	0.0330336
RS6435675	RS1910866	ERBB4	ERBB4	0.033685
RS6435675	RS7596285	ERBB4	ERBB4	0.0365
RS6743565	RS1521654	ERBB4	ERBB4	0.0380444
RS6743565	RS1394781	ERBB4	ERBB4	0.0391656
RS7565192	RS1910866	ERBB4	ERBB4	0.0423063
RS10175273	RS1026882	ERBB4	ERBB4	0.0441052
RS4672620	RS2062937	ERBB4	ERBB4	0.049122
RS6726567	RS4673659	ERBB4	ERBB4	0.051347
RS7421820	RS6731193	ERBB4	ERBB4	0.0572016
RS7565192	RS6435711	ERBB4	ERBB4	0.0638858
RS6435675	RS6435711	ERBB4	ERBB4	0.0657428
RS10175273	RS7596285	ERBB4	ERBB4	0.0659135
RS6743565	RS1505345	ERBB4	ERBB4	0.0695718
RS10198466	RS6731193	ERBB4	ERBB4	0.0753703
RS7565192	RS2054617	ERBB4	ERBB4	0.0765379
RS6743565	RS1910866	ERBB4	ERBB4	0.0773849
RS10198466	RS2054617	ERBB4	ERBB4	0.0789771
RS7565192	RS7596285	ERBB4	ERBB4	0.0818841
RS6743565	RS1026882	ERBB4	ERBB4	0.0823056
RS4672620	RS2054617	ERBB4	ERBB4	0.0828086
RS10175273	RS6435711	ERBB4	ERBB4	0.0857751
RS4672620	RS1394781	ERBB4	ERBB4	0.087127
RS10198466	RS4673659	ERBB4	ERBB4	0.0949324
RS10175273	RS2062937	ERBB4	ERBB4	0.0964729
RS4599046	RS939223	ERBB4	ERBB4	0.109004
RS7565192	RS4673659	ERBB4	ERBB4	0.110717
RS4599046	RS6738304	ERBB4	ERBB4	0.119992
RS6743565	RS939223	ERBB4	ERBB4	0.137512
RS7421820	RS1505345	ERBB4	ERBB4	0.142594
RS4672620	RS1394796	ERBB4	ERBB4	0.143297
RS7565192	RS939223	ERBB4	ERBB4	0.149261
RS7421820	RS4672643	ERBB4	ERBB4	0.156321
RS7421820	RS1394796	ERBB4	ERBB4	0.156556
RS7421820	RS2054617	ERBB4	ERBB4	0.161868
RS6726567	RS1026882	ERBB4	ERBB4	0.170408
RS4672620	RS4673659	ERBB4	ERBB4	0.173972
RS4599046	RS1351593	ERBB4	ERBB4	0.183215
RS7421820	RS1910866	ERBB4	ERBB4	0.196622
RS6743565	RS4673659	ERBB4	ERBB4	0.202694
RS6435675	RS2054617	ERBB4	ERBB4	0.20526
RS6435675	RS4673659	ERBB4	ERBB4	0.20887
RS7421820	RS1026882	ERBB4	ERBB4	0.217344
RS7565192	RS1394796	ERBB4	ERBB4	0.222599
RS10175273	RS2054617	ERBB4	ERBB4	0.22737
RS6435675	RS6731193	ERBB4	ERBB4	0.232547
RS10175273	RS1505345	ERBB4	ERBB4	0.267476
RS10175273	RS4673659	ERBB4	ERBB4	0.269713
RS10175273	RS4672643	ERBB4	ERBB4	0.27243
RS10198466	RS6754674	ERBB4	ERBB4	0.275818
RS4672620	RS1521654	ERBB4	ERBB4	0.276231
RS6743565	RS4672643	ERBB4	ERBB4	0.278839
RS4672620	RS1026882	ERBB4	ERBB4	0.289055
RS4599046	RS1505345	ERBB4	ERBB4	0.296792
RS7421820	RS1351593	ERBB4	ERBB4	0.300603
RS7565192	RS1394781	ERBB4	ERBB4	0.306459
RS7565192	RS1026882	ERBB4	ERBB4	0.306783
RS6726567	RS6731193	ERBB4	ERBB4	0.319173
RS4672620	RS6754674	ERBB4	ERBB4	0.324101
RS6743565	RS2062937	ERBB4	ERBB4	0.345401
RS6743565	RS6731193	ERBB4	ERBB4	0.356568
RS6743565	RS2054617	ERBB4	ERBB4	0.360832
RS10175273	RS1394781	ERBB4	ERBB4	0.364309
RS6743565	RS6754674	ERBB4	ERBB4	0.365483
RS4599046	RS1910866	ERBB4	ERBB4	0.366873
RS4672620	RS4672643	ERBB4	ERBB4	0.368723
RS6435675	RS2062937	ERBB4	ERBB4	0.395013
RS6726567	RS1521654	ERBB4	ERBB4	0.404204
RS4599046	RS2062937	ERBB4	ERBB4	0.411511
RS10198466	RS1026882	ERBB4	ERBB4	0.41988
RS10175273	RS1394796	ERBB4	ERBB4	0.425532
RS7565192	RS2062937	ERBB4	ERBB4	0.42857
RS7565192	RS6731193	ERBB4	ERBB4	0.432961
RS4599046	RS2054617	ERBB4	ERBB4	0.453146
RS10175273	RS1351593	ERBB4	ERBB4	0.46524
RS10198466	RS1394781	ERBB4	ERBB4	0.469247
RS4599046	RS1521654	ERBB4	ERBB4	0.477898
RS10175273	RS6754674	ERBB4	ERBB4	0.481322
RS6435675	RS6754674	ERBB4	ERBB4	0.483035
RS6726567	RS1351593	ERBB4	ERBB4	0.483167
RS6743565	RS7596285	ERBB4	ERBB4	0.486434
RS4599046	RS4672643	ERBB4	ERBB4	0.498031
RS6435675	RS1394781	ERBB4	ERBB4	0.523379
RS6726567	RS1910866	ERBB4	ERBB4	0.53984
RS6726567	RS6738304	ERBB4	ERBB4	0.546768
RS10198466	RS1910866	ERBB4	ERBB4	0.559992
RS4599046	RS7596285	ERBB4	ERBB4	0.585196
RS6743565	RS6738304	ERBB4	ERBB4	0.599511
RS10175273	RS6731193	ERBB4	ERBB4	0.622102
RS4599046	RS6435711	ERBB4	ERBB4	0.632836
RS7421820	RS1394781	ERBB4	ERBB4	0.642801
RS6726567	RS6754674	ERBB4	ERBB4	0.643018
RS7565192	RS1521654	ERBB4	ERBB4	0.663603
RS4599046	RS6754674	ERBB4	ERBB4	0.673172
RS4672620	RS6731193	ERBB4	ERBB4	0.679134
RS10175273	RS1910866	ERBB4	ERBB4	0.686479
RS6726567	RS1505345	ERBB4	ERBB4	0.694869
RS10198466	RS1394796	ERBB4	ERBB4	0.707452
RS4672620	RS1351593	ERBB4	ERBB4	0.715497
RS4599046	RS1394796	ERBB4	ERBB4	0.716642
RS10198466	RS4672643	ERBB4	ERBB4	0.739352
RS10198466	RS2062937	ERBB4	ERBB4	0.751325
RS10198466	RS1505345	ERBB4	ERBB4	0.751327
RS7421820	RS2062937	ERBB4	ERBB4	0.760514
RS7565192	RS6754674	ERBB4	ERBB4	0.766279
RS7421820	RS4673659	ERBB4	ERBB4	0.775949
RS7421820	RS7596285	ERBB4	ERBB4	0.79505
RS10198466	RS6435711	ERBB4	ERBB4	0.80071
RS4599046	RS1394781	ERBB4	ERBB4	0.803246
RS4599046	RS1026882	ERBB4	ERBB4	0.807461
RS7565192	RS1351593	ERBB4	ERBB4	0.811528
RS6435675	RS1026882	ERBB4	ERBB4	0.818414
RS10198466	RS1351593	ERBB4	ERBB4	0.819707
RS10198466	RS7596285	ERBB4	ERBB4	0.825301
RS7421820	RS6435711	ERBB4	ERBB4	0.870895
RS6726567	RS2062937	ERBB4	ERBB4	0.880471
RS6726567	RS6435711	ERBB4	ERBB4	0.888604
RS7565192	RS4672643	ERBB4	ERBB4	0.910534
RS4599046	RS6731193	ERBB4	ERBB4	0.915007
RS6726567	RS1394796	ERBB4	ERBB4	0.926951
RS6435675	RS1394796	ERBB4	ERBB4	0.929895
RS6726567	RS1394781	ERBB4	ERBB4	0.931844
RS6726567	RS7596285	ERBB4	ERBB4	0.945979
RS6726567	RS4672643	ERBB4	ERBB4	0.950141
RS6726567	RS2054617	ERBB4	ERBB4	0.956695
RS4599046	RS4673659	ERBB4	ERBB4	0.959994
RS6743565	RS6435711	ERBB4	ERBB4	0.97693
RS6743565	RS7818040	ERBB4	NRG1	NA
RS6743565	RS2439319	ERBB4	NRG1	NA
RS6743565	RS2919385	ERBB4	NRG1	NA
RS2054617	RS7821017	ERBB4	NRG1	0.0034394
RS1394781	RS2466049	ERBB4	NRG1	0.00387373
RS1394781	RS1503489	ERBB4	NRG1	0.00399619
RS2054617	RS776401	ERBB4	NRG1	0.00412606
RS4673659	RS10092347	ERBB4	NRG1	0.00533092
RS2054617	RS1503489	ERBB4	NRG1	0.00549015
RS939223	RS2466049	ERBB4	NRG1	0.00747929
RS1394781	RS776401	ERBB4	NRG1	0.00855105
RS1910866	RS10092347	ERBB4	NRG1	0.00912935
RS6726567	RS6992907	ERBB4	NRG1	0.00984685
RS6435711	RS10092347	ERBB4	NRG1	0.0100166
RS2062937	RS6992010	ERBB4	NRG1	0.0109499
RS2054617	RS6992010	ERBB4	NRG1	0.0112521
RS10175273	RS2919385	ERBB4	NRG1	0.0123956
RS7565192	RS2439319	ERBB4	NRG1	0.0128316
RS1505345	RS10092347	ERBB4	NRG1	0.0152375
RS1351593	RS4733348	ERBB4	NRG1	0.0152613
RS1910866	RS3735782	ERBB4	NRG1	0.0158597
RS7596285	RS10092347	ERBB4	NRG1	0.0205423
RS1351593	RS10092347	ERBB4	NRG1	0.020637
RS2062937	RS2466049	ERBB4	NRG1	0.0231531
RS7596285	RS6468061	ERBB4	NRG1	0.0232483
RS4672643	RS2466049	ERBB4	NRG1	0.0233121
RS6738304	RS7818040	ERBB4	NRG1	0.024276
RS6738304	RS776401	ERBB4	NRG1	0.0262615
RS939223	RS3924999	ERBB4	NRG1	0.0271724
RS4672643	RS1503489	ERBB4	NRG1	0.0274677
RS10198466	RS6992010	ERBB4	NRG1	0.0290751
RS1394781	RS1386437	ERBB4	NRG1	0.0307245
RS1394781	RS7821017	ERBB4	NRG1	0.032655
RS7596285	RS6992010	ERBB4	NRG1	0.0328194
RS6726567	RS1386437	ERBB4	NRG1	0.0331243
RS7421820	RS1386437	ERBB4	NRG1	0.0342651
RS6435675	RS10092347	ERBB4	NRG1	0.0350593
RS6731193	RS6992010	ERBB4	NRG1	0.0387953
RS1505345	RS776401	ERBB4	NRG1	0.0389834
RS1505345	RS6468061	ERBB4	NRG1	0.0401213
RS7421820	RS4733348	ERBB4	NRG1	0.0402128
RS1910866	RS6468061	ERBB4	NRG1	0.0407876
RS7565192	RS2919379	ERBB4	NRG1	0.0409947
RS1394796	RS3924999	ERBB4	NRG1	0.0419221
RS10175273	RS776401	ERBB4	NRG1	0.0434186
RS6743565	RS4733348	ERBB4	NRG1	0.0452754
RS6435711	RS6992010	ERBB4	NRG1	0.0457125
RS10198466	RS7821017	ERBB4	NRG1	0.0481611
RS1394781	RS10092347	ERBB4	NRG1	0.0510279
RS1026882	RS6992010	ERBB4	NRG1	0.0510619
RS1026882	RS10092347	ERBB4	NRG1	0.0531184
RS10198466	RS776398	ERBB4	NRG1	0.0535307
RS1394781	RS6992010	ERBB4	NRG1	0.0536197
RS6435675	RS6468061	ERBB4	NRG1	0.0573039
RS7421820	RS2683768	ERBB4	NRG1	0.059246
RS4672643	RS776401	ERBB4	NRG1	0.059267
RS2054617	RS6992907	ERBB4	NRG1	0.0594392
RS4672643	RS1383887	ERBB4	NRG1	0.0597277
RS1910866	RS776401	ERBB4	NRG1	0.0598647
RS7565192	RS1503489	ERBB4	NRG1	0.0620788
RS6726567	RS2919385	ERBB4	NRG1	0.0647248
RS1351593	RS776398	ERBB4	NRG1	0.064767
RS7565192	RS1383887	ERBB4	NRG1	0.0651853
RS6435675	RS2919379	ERBB4	NRG1	0.0654987
RS7421820	RS1383887	ERBB4	NRG1	0.0658464
RS4672620	RS1383887	ERBB4	NRG1	0.0669568
RS7565192	RS776401	ERBB4	NRG1	0.0673839
RS1505345	RS1503489	ERBB4	NRG1	0.067945
RS6435711	RS6468061	ERBB4	NRG1	0.0723931
RS10175273	RS4733376	ERBB4	NRG1	0.0732945
RS10175273	RS6992907	ERBB4	NRG1	0.0747021
RS6731193	RS6992907	ERBB4	NRG1	0.0748327
RS7565192	RS2683768	ERBB4	NRG1	0.0758716
RS10175273	RS1503489	ERBB4	NRG1	0.079802
RS6743565	RS6992907	ERBB4	NRG1	0.0807295
RS6743565	RS3735782	ERBB4	NRG1	0.0830349
RS4673659	RS776398	ERBB4	NRG1	0.0853338
RS1910866	RS1503489	ERBB4	NRG1	0.0862579
RS4672643	RS6992010	ERBB4	NRG1	0.0913638
RS1505345	RS3735782	ERBB4	NRG1	0.0934498
RS10175273	RS2466049	ERBB4	NRG1	0.0935793
RS6738304	RS1503489	ERBB4	NRG1	0.0956177
RS1394796	RS6468061	ERBB4	NRG1	0.0970489
RS1505345	RS1383887	ERBB4	NRG1	0.0976713
RS1351593	RS6468061	ERBB4	NRG1	0.0997984
RS4672620	RS2683768	ERBB4	NRG1	0.101996
RS1394781	RS4733348	ERBB4	NRG1	0.10594
RS1394781	SS65654287	ERBB4	NRG1	0.110245
RS10198466	SS65654287	ERBB4	NRG1	0.11069
RS6726567	RS3924999	ERBB4	NRG1	0.112873
RS939223	RS4733376	ERBB4	NRG1	0.115114
RS7565192	RS7821017	ERBB4	NRG1	0.115834
RS6738304	RS6992907	ERBB4	NRG1	0.115971
RS4599046	RS2919385	ERBB4	NRG1	0.118013
RS939223	RS4733348	ERBB4	NRG1	0.118462
RS1394796	RS776401	ERBB4	NRG1	0.121338
RS939223	SS65654287	ERBB4	NRG1	0.123718
RS6435675	RS2919385	ERBB4	NRG1	0.126764
RS4672620	RS1386437	ERBB4	NRG1	0.129814
RS1394796	RS10092347	ERBB4	NRG1	0.132019
RS1351593	RS3924999	ERBB4	NRG1	0.134312
RS6754674	RS2466049	ERBB4	NRG1	0.141566
RS1026882	RS776401	ERBB4	NRG1	0.142738
RS1521654	RS4733376	ERBB4	NRG1	0.144208
RS10198466	RS2683768	ERBB4	NRG1	0.146913
RS1394781	RS4733376	ERBB4	NRG1	0.149629
RS1394796	RS776398	ERBB4	NRG1	0.149633
RS6726567	RS3735782	ERBB4	NRG1	0.150621
RS2054617	RS1383887	ERBB4	NRG1	0.150922
RS7596285	RS776398	ERBB4	NRG1	0.15111
RS6435711	RS776398	ERBB4	NRG1	0.15113
RS7596285	RS6992907	ERBB4	NRG1	0.151315
RS1351593	RS2919385	ERBB4	NRG1	0.15154
RS4673659	RS6992907	ERBB4	NRG1	0.154222
RS4599046	RS2919379	ERBB4	NRG1	0.154902
RS10198466	RS2919385	ERBB4	NRG1	0.155218
RS939223	RS7818040	ERBB4	NRG1	0.156119
RS2054617	RS1386437	ERBB4	NRG1	0.156936
RS939223	RS1386437	ERBB4	NRG1	0.157293
RS4672620	RS776401	ERBB4	NRG1	0.159468
RS7421820	RS3924999	ERBB4	NRG1	0.159479
RS1521654	SS65654287	ERBB4	NRG1	0.161998
RS6726567	SS65654287	ERBB4	NRG1	0.163245
RS6743565	RS6468061	ERBB4	NRG1	0.163498
RS4599046	RS1383887	ERBB4	NRG1	0.166296
RS4599046	RS2683768	ERBB4	NRG1	0.166482
RS6743565	RS6992010	ERBB4	NRG1	0.168099
RS6754674	RS6992010	ERBB4	NRG1	0.169041
RS4672643	RS2439282	ERBB4	NRG1	0.170398
RS2062937	RS2439282	ERBB4	NRG1	0.170819
RS4672620	RS2439319	ERBB4	NRG1	0.172571
RS4672620	RS1503489	ERBB4	NRG1	0.173102
RS6435675	RS2439319	ERBB4	NRG1	0.173639
RS1505345	SS65654287	ERBB4	NRG1	0.17366
RS4673659	RS3924999	ERBB4	NRG1	0.173994
RS4672643	RS4733348	ERBB4	NRG1	0.17597
RS6731193	RS1503489	ERBB4	NRG1	0.176891
RS1394796	RS1503489	ERBB4	NRG1	0.177899
RS6738304	RS2919385	ERBB4	NRG1	0.178347
RS6435675	RS2683768	ERBB4	NRG1	0.179933
RS2062937	RS1383887	ERBB4	NRG1	0.181308
RS6754674	RS4733376	ERBB4	NRG1	0.182174
RS4672620	RS2919379	ERBB4	NRG1	0.185684
RS6754674	RS2919379	ERBB4	NRG1	0.186696
RS7565192	RS1386437	ERBB4	NRG1	0.188607
RS6435711	RS6992907	ERBB4	NRG1	0.188791
RS2054617	RS2919385	ERBB4	NRG1	0.189921
RS1910866	RS1383887	ERBB4	NRG1	0.191901
RS10175273	RS7818040	ERBB4	NRG1	0.193416
RS1026882	RS3735782	ERBB4	NRG1	0.193463
RS1521654	RS2466049	ERBB4	NRG1	0.196757
RS6435675	RS1383887	ERBB4	NRG1	0.196963
RS6435675	RS776398	ERBB4	NRG1	0.200424
RS1521654	RS3735782	ERBB4	NRG1	0.201609
RS1910866	RS6992907	ERBB4	NRG1	0.202764
RS2062937	RS4733348	ERBB4	NRG1	0.203341
RS10175273	SS65654287	ERBB4	NRG1	0.203727
RS1026882	RS4733376	ERBB4	NRG1	0.203911
RS7596285	RS2919385	ERBB4	NRG1	0.204632
RS6754674	SS65654287	ERBB4	NRG1	0.205815
RS1026882	RS1503489	ERBB4	NRG1	0.206227
RS6743565	RS10092347	ERBB4	NRG1	0.20684
RS1505345	RS2919379	ERBB4	NRG1	0.209998
RS1910866	SS65654287	ERBB4	NRG1	0.211391
RS1394796	RS1386437	ERBB4	NRG1	0.214606
RS6435711	RS2919385	ERBB4	NRG1	0.215169
RS1505345	RS2683768	ERBB4	NRG1	0.217248
RS6726567	RS6992010	ERBB4	NRG1	0.219567
RS6754674	RS1386437	ERBB4	NRG1	0.219845
RS2054617	RS7818040	ERBB4	NRG1	0.220397
RS7596285	RS7818040	ERBB4	NRG1	0.221009
RS6754674	RS1383887	ERBB4	NRG1	0.225147
RS6743565	RS2919379	ERBB4	NRG1	0.227494
RS1505345	RS6992907	ERBB4	NRG1	0.228308
RS7596285	RS1386437	ERBB4	NRG1	0.228742
RS7421820	RS6992010	ERBB4	NRG1	0.229481
RS2054617	RS4733376	ERBB4	NRG1	0.230137
RS6435711	RS1503489	ERBB4	NRG1	0.230768
RS4599046	RS776401	ERBB4	NRG1	0.233482
RS4599046	RS1503489	ERBB4	NRG1	0.238765
RS4673659	RS2919385	ERBB4	NRG1	0.241587
RS4599046	RS4733376	ERBB4	NRG1	0.241588
RS4599046	RS10092347	ERBB4	NRG1	0.243683
RS2062937	RS10092347	ERBB4	NRG1	0.245502
RS1394796	RS6992010	ERBB4	NRG1	0.246986
RS1026882	RS2919385	ERBB4	NRG1	0.247035
RS6435711	RS7818040	ERBB4	NRG1	0.25109
RS6731193	RS2439282	ERBB4	NRG1	0.25112
RS6754674	RS10092347	ERBB4	NRG1	0.253084
RS1394796	RS1383887	ERBB4	NRG1	0.254179
RS6726567	RS7821017	ERBB4	NRG1	0.256459
RS6726567	RS2919379	ERBB4	NRG1	0.257151
RS7421820	RS776398	ERBB4	NRG1	0.258317
RS4673659	RS1386437	ERBB4	NRG1	0.260985
RS7596285	RS1503489	ERBB4	NRG1	0.261732
RS4672643	RS2919379	ERBB4	NRG1	0.261799
RS4673659	SS65654287	ERBB4	NRG1	0.262314
RS7596285	RS4733376	ERBB4	NRG1	0.264035
RS1521654	RS7818040	ERBB4	NRG1	0.265897
RS6738304	RS6992010	ERBB4	NRG1	0.270867
RS2062937	RS1503489	ERBB4	NRG1	0.271716
RS1351593	RS2439282	ERBB4	NRG1	0.273255
RS4672643	RS6468061	ERBB4	NRG1	0.275093
RS10198466	RS4733348	ERBB4	NRG1	0.2758
RS10198466	RS1383887	ERBB4	NRG1	0.277086
RS4599046	RS1386437	ERBB4	NRG1	0.28121
RS1026882	RS7818040	ERBB4	NRG1	0.282778
RS6726567	RS2466049	ERBB4	NRG1	0.28525
RS1026882	RS6468061	ERBB4	NRG1	0.286206
RS1394796	RS2919385	ERBB4	NRG1	0.292473
RS6731193	RS3924999	ERBB4	NRG1	0.292827
RS10198466	RS1386437	ERBB4	NRG1	0.293625
RS1026882	RS6992907	ERBB4	NRG1	0.295676
RS939223	RS776398	ERBB4	NRG1	0.295885
RS1521654	RS10092347	ERBB4	NRG1	0.298957
RS2054617	RS2683768	ERBB4	NRG1	0.302858
RS1521654	RS6992907	ERBB4	NRG1	0.303725
RS1026882	RS7821017	ERBB4	NRG1	0.303825
RS6754674	RS7818040	ERBB4	NRG1	0.304427
RS6738304	RS776398	ERBB4	NRG1	0.310876
RS2054617	RS3735782	ERBB4	NRG1	0.313321
RS7421820	RS7821017	ERBB4	NRG1	0.316985
RS1505345	RS1386437	ERBB4	NRG1	0.318073
RS6435675	RS2439282	ERBB4	NRG1	0.319436
RS6743565	RS7821017	ERBB4	NRG1	0.31971
RS2054617	RS776398	ERBB4	NRG1	0.320742
RS2054617	RS10092347	ERBB4	NRG1	0.322549
RS2062937	RS2683768	ERBB4	NRG1	0.322687
RS1026882	RS1383887	ERBB4	NRG1	0.323457
RS4673659	RS4733348	ERBB4	NRG1	0.323602
RS1394781	RS2919379	ERBB4	NRG1	0.324823
RS939223	RS7821017	ERBB4	NRG1	0.326665
RS1505345	RS2919385	ERBB4	NRG1	0.327764
RS4672643	RS2683768	ERBB4	NRG1	0.328459
RS6738304	RS1386437	ERBB4	NRG1	0.33098
RS6435675	RS2466049	ERBB4	NRG1	0.331765
RS7596285	RS2439282	ERBB4	NRG1	0.333217
RS6738304	RS7821017	ERBB4	NRG1	0.335249
RS4673659	RS6468061	ERBB4	NRG1	0.335695
RS10198466	RS10092347	ERBB4	NRG1	0.339541
RS1505345	RS2466049	ERBB4	NRG1	0.341169
RS939223	RS6468061	ERBB4	NRG1	0.343407
RS6435675	RS776401	ERBB4	NRG1	0.348545
RS1394781	RS3735782	ERBB4	NRG1	0.348602
RS1351593	RS6992010	ERBB4	NRG1	0.348893
RS1394781	RS7818040	ERBB4	NRG1	0.352323
RS4672643	SS65654287	ERBB4	NRG1	0.352463
RS6754674	RS1503489	ERBB4	NRG1	0.353332
RS7421820	RS2466049	ERBB4	NRG1	0.353771
RS10198466	RS2466049	ERBB4	NRG1	0.355208
RS7421820	RS2439282	ERBB4	NRG1	0.356412
RS2062937	RS2919385	ERBB4	NRG1	0.357389
RS1505345	RS776398	ERBB4	NRG1	0.358883
RS6435711	RS776401	ERBB4	NRG1	0.359001
RS7596285	SS65654287	ERBB4	NRG1	0.359845
RS4672620	RS4733376	ERBB4	NRG1	0.362133
RS1394796	RS7821017	ERBB4	NRG1	0.363096
RS1351593	RS1386437	ERBB4	NRG1	0.36317
RS6731193	RS2919385	ERBB4	NRG1	0.364443
RS1521654	RS4733348	ERBB4	NRG1	0.365131
RS6754674	RS776401	ERBB4	NRG1	0.366167
RS2062937	RS6992907	ERBB4	NRG1	0.368167
RS4673659	RS2466049	ERBB4	NRG1	0.374428
RS4599046	RS3735782	ERBB4	NRG1	0.383469
RS6738304	SS65654287	ERBB4	NRG1	0.384049
RS1351593	RS2466049	ERBB4	NRG1	0.386271
RS2054617	RS2919379	ERBB4	NRG1	0.388406
RS939223	RS2439282	ERBB4	NRG1	0.388549
RS6738304	RS3735782	ERBB4	NRG1	0.391866
RS6743565	RS776401	ERBB4	NRG1	0.394201
RS4672643	RS3735782	ERBB4	NRG1	0.396736
RS7596285	RS776401	ERBB4	NRG1	0.398491
RS6435711	RS1386437	ERBB4	NRG1	0.398514
RS2054617	RS4733348	ERBB4	NRG1	0.399271
RS1394796	RS4733348	ERBB4	NRG1	0.401166
RS939223	RS6992907	ERBB4	NRG1	0.402905
RS6731193	RS6468061	ERBB4	NRG1	0.403213
RS2062937	RS776401	ERBB4	NRG1	0.40458
RS10198466	RS3924999	ERBB4	NRG1	0.407862
RS6435711	RS4733376	ERBB4	NRG1	0.408278
RS6435711	RS2439282	ERBB4	NRG1	0.411738
RS1394781	RS3924999	ERBB4	NRG1	0.412109
RS6743565	RS776398	ERBB4	NRG1	0.413838
RS6731193	RS2919379	ERBB4	NRG1	0.415476
RS6435675	RS1386437	ERBB4	NRG1	0.418507
RS6726567	RS776401	ERBB4	NRG1	0.419805
RS4672620	RS7818040	ERBB4	NRG1	0.42061
RS1394796	RS4733376	ERBB4	NRG1	0.422658
RS6726567	RS2439282	ERBB4	NRG1	0.427659
RS1505345	RS2439282	ERBB4	NRG1	0.427788
RS10175273	RS4733348	ERBB4	NRG1	0.428669
RS7565192	RS4733376	ERBB4	NRG1	0.431516
RS4599046	RS7821017	ERBB4	NRG1	0.433482
RS4673659	RS7818040	ERBB4	NRG1	0.438719
RS6435675	RS6992907	ERBB4	NRG1	0.441666
RS2062937	RS2919379	ERBB4	NRG1	0.444046
RS6738304	RS4733376	ERBB4	NRG1	0.444132
RS4672620	RS7821017	ERBB4	NRG1	0.444883
RS1910866	RS2683768	ERBB4	NRG1	0.445278
RS10175273	RS7821017	ERBB4	NRG1	0.451149
RS4673659	RS2439319	ERBB4	NRG1	0.451688
RS10198466	RS2439282	ERBB4	NRG1	0.456632
RS6731193	RS2439319	ERBB4	NRG1	0.458313
RS1394796	RS2919379	ERBB4	NRG1	0.463016
RS6435711	SS65654287	ERBB4	NRG1	0.4635
RS939223	RS1503489	ERBB4	NRG1	0.463866
RS1910866	RS2466049	ERBB4	NRG1	0.464093
RS10175273	RS6992010	ERBB4	NRG1	0.472477
RS2062937	RS776398	ERBB4	NRG1	0.472481
RS1910866	RS6992010	ERBB4	NRG1	0.47327
RS1394781	RS2439282	ERBB4	NRG1	0.475275
RS6726567	RS1503489	ERBB4	NRG1	0.475398
RS10198466	RS2919379	ERBB4	NRG1	0.475473
RS7565192	RS2919385	ERBB4	NRG1	0.476056
RS6754674	RS2683768	ERBB4	NRG1	0.480478
RS7421820	RS2919385	ERBB4	NRG1	0.481828
RS2062937	SS65654287	ERBB4	NRG1	0.482925
RS6743565	RS3924999	ERBB4	NRG1	0.486817
RS1351593	SS65654287	ERBB4	NRG1	0.489289
RS10175273	RS2683768	ERBB4	NRG1	0.49113
RS6743565	RS1383887	ERBB4	NRG1	0.492515
RS1521654	RS1386437	ERBB4	NRG1	0.496787
RS7596285	RS2683768	ERBB4	NRG1	0.496912
RS1910866	RS1386437	ERBB4	NRG1	0.498589
RS1505345	RS7818040	ERBB4	NRG1	0.498748
RS1394781	RS6992907	ERBB4	NRG1	0.498917
RS6754674	RS3924999	ERBB4	NRG1	0.499666
RS7421820	RS6992907	ERBB4	NRG1	0.500415
RS1026882	RS2466049	ERBB4	NRG1	0.503962
RS10198466	RS776401	ERBB4	NRG1	0.504013
RS10198466	RS1503489	ERBB4	NRG1	0.50945
RS7596285	RS2919379	ERBB4	NRG1	0.512647
RS1026882	RS3924999	ERBB4	NRG1	0.515347
RS4672643	RS10092347	ERBB4	NRG1	0.516048
RS1521654	RS2919379	ERBB4	NRG1	0.518058
RS6738304	RS1383887	ERBB4	NRG1	0.518119
RS7565192	RS3924999	ERBB4	NRG1	0.518555
RS939223	RS1383887	ERBB4	NRG1	0.51988
RS4672620	RS3924999	ERBB4	NRG1	0.521449
RS6743565	RS1503489	ERBB4	NRG1	0.526969
RS6743565	RS1386437	ERBB4	NRG1	0.529886
RS4672620	RS776398	ERBB4	NRG1	0.530319
RS1026882	RS2919379	ERBB4	NRG1	0.53265
RS2062937	RS1386437	ERBB4	NRG1	0.532907
RS6435675	RS4733376	ERBB4	NRG1	0.541495
RS4672643	RS4733376	ERBB4	NRG1	0.542958
RS4673659	RS2439282	ERBB4	NRG1	0.547518
RS7421820	RS776401	ERBB4	NRG1	0.549329
RS939223	RS10092347	ERBB4	NRG1	0.551026
RS4673659	RS776401	ERBB4	NRG1	0.552571
RS4672643	RS776398	ERBB4	NRG1	0.552887
RS6754674	RS2439282	ERBB4	NRG1	0.555008
RS6754674	RS776398	ERBB4	NRG1	0.555993
RS1394781	RS2439319	ERBB4	NRG1	0.556357
RS6754674	RS2919385	ERBB4	NRG1	0.556588
RS6435711	RS2683768	ERBB4	NRG1	0.558759
RS6435675	RS3735782	ERBB4	NRG1	0.560717
RS6743565	RS4733376	ERBB4	NRG1	0.56224
RS6743565	RS2439282	ERBB4	NRG1	0.562423
RS6435675	RS7818040	ERBB4	NRG1	0.565981
RS1351593	RS2683768	ERBB4	NRG1	0.568161
RS10175273	RS1383887	ERBB4	NRG1	0.568261
RS6731193	RS776401	ERBB4	NRG1	0.568944
RS7565192	RS2439282	ERBB4	NRG1	0.57264
RS1505345	RS6992010	ERBB4	NRG1	0.572809
RS6731193	RS2466049	ERBB4	NRG1	0.576353
RS1521654	RS2439282	ERBB4	NRG1	0.577011
RS1394796	RS2683768	ERBB4	NRG1	0.577494
RS1910866	RS4733348	ERBB4	NRG1	0.583018
RS7421820	RS10092347	ERBB4	NRG1	0.584007
RS4673659	RS2919379	ERBB4	NRG1	0.589131
RS2062937	RS3735782	ERBB4	NRG1	0.590573
RS7565192	RS776398	ERBB4	NRG1	0.590724
RS6743565	SS65654287	ERBB4	NRG1	0.591956
RS10175273	RS10092347	ERBB4	NRG1	0.596799
RS1351593	RS4733376	ERBB4	NRG1	0.598143
RS10198466	RS6468061	ERBB4	NRG1	0.599692
RS6726567	RS776398	ERBB4	NRG1	0.609014
RS1394796	RS3735782	ERBB4	NRG1	0.61534
RS1351593	RS7821017	ERBB4	NRG1	0.61593
RS2054617	RS3924999	ERBB4	NRG1	0.617783
RS1351593	RS776401	ERBB4	NRG1	0.624006
RS4599046	RS7818040	ERBB4	NRG1	0.628754
RS6754674	RS6468061	ERBB4	NRG1	0.628885
RS939223	RS2683768	ERBB4	NRG1	0.630801
RS4673659	RS1503489	ERBB4	NRG1	0.631722
RS6435711	RS2919379	ERBB4	NRG1	0.633518
RS6731193	RS7821017	ERBB4	NRG1	0.63774
RS10175273	RS3735782	ERBB4	NRG1	0.639176
RS6435675	RS6992010	ERBB4	NRG1	0.640468
RS7596285	RS2439319	ERBB4	NRG1	0.64204
RS1026882	RS2683768	ERBB4	NRG1	0.644125
RS6726567	RS4733376	ERBB4	NRG1	0.644207
RS4672643	RS3924999	ERBB4	NRG1	0.644372
RS2054617	RS2466049	ERBB4	NRG1	0.64514
RS1910866	RS2439282	ERBB4	NRG1	0.64645
RS6738304	RS2919379	ERBB4	NRG1	0.647516
RS4673659	RS4733376	ERBB4	NRG1	0.64764
RS6754674	RS6992907	ERBB4	NRG1	0.649055
RS1505345	RS4733376	ERBB4	NRG1	0.650038
RS10198466	RS3735782	ERBB4	NRG1	0.651122
RS1505345	RS3924999	ERBB4	NRG1	0.651168
RS6435711	RS7821017	ERBB4	NRG1	0.654505
RS1521654	RS3924999	ERBB4	NRG1	0.655987
RS1394781	RS776398	ERBB4	NRG1	0.659105
RS7421820	RS1503489	ERBB4	NRG1	0.661211
RS6731193	RS4733376	ERBB4	NRG1	0.663618
RS4672620	RS6468061	ERBB4	NRG1	0.664639
RS7565192	RS7818040	ERBB4	NRG1	0.667556
RS1910866	RS776398	ERBB4	NRG1	0.667738
RS4599046	RS776398	ERBB4	NRG1	0.671956
RS6731193	SS65654287	ERBB4	NRG1	0.672794
RS4599046	RS2439282	ERBB4	NRG1	0.673327
RS6731193	RS10092347	ERBB4	NRG1	0.673541
RS4599046	SS65654287	ERBB4	NRG1	0.674425
RS6738304	RS6468061	ERBB4	NRG1	0.677323
RS1351593	RS2919379	ERBB4	NRG1	0.680555
RS1394796	RS7818040	ERBB4	NRG1	0.6806
RS6731193	RS1386437	ERBB4	NRG1	0.682026
RS939223	RS776401	ERBB4	NRG1	0.682728
RS6435675	SS65654287	ERBB4	NRG1	0.684619
RS7421820	RS7818040	ERBB4	NRG1	0.685396
RS4672643	RS7821017	ERBB4	NRG1	0.695087
RS6754674	RS7821017	ERBB4	NRG1	0.695734
RS2062937	RS2439319	ERBB4	NRG1	0.69856
RS4599046	RS2466049	ERBB4	NRG1	0.700684
RS4672643	RS6992907	ERBB4	NRG1	0.701384
RS7596285	RS3924999	ERBB4	NRG1	0.705077
RS6754674	RS2439319	ERBB4	NRG1	0.705425
RS4599046	RS2439319	ERBB4	NRG1	0.708002
RS6726567	RS6468061	ERBB4	NRG1	0.708919
RS6726567	RS1383887	ERBB4	NRG1	0.717422
RS1910866	RS7818040	ERBB4	NRG1	0.718921
RS1910866	RS3924999	ERBB4	NRG1	0.72212
RS2062937	RS4733376	ERBB4	NRG1	0.723397
RS10198466	RS6992907	ERBB4	NRG1	0.727182
RS1394796	RS6992907	ERBB4	NRG1	0.72819
RS7565192	SS65654287	ERBB4	NRG1	0.728969
RS939223	RS2919379	ERBB4	NRG1	0.72949
RS1394781	RS2919385	ERBB4	NRG1	0.732694
RS7565192	RS4733348	ERBB4	NRG1	0.732895
RS1351593	RS1383887	ERBB4	NRG1	0.734532
RS1394781	RS6468061	ERBB4	NRG1	0.736131
RS6738304	RS4733348	ERBB4	NRG1	0.736162
RS1026882	SS65654287	ERBB4	NRG1	0.736256
RS1351593	RS1503489	ERBB4	NRG1	0.736465
RS4672643	RS2439319	ERBB4	NRG1	0.737326
RS6738304	RS3924999	ERBB4	NRG1	0.738509
RS2062937	RS6468061	ERBB4	NRG1	0.746777
RS4672620	RS2919385	ERBB4	NRG1	0.747496
RS2062937	RS7821017	ERBB4	NRG1	0.74799
RS1521654	RS776398	ERBB4	NRG1	0.748363
RS4673659	RS3735782	ERBB4	NRG1	0.74922
RS1521654	RS6468061	ERBB4	NRG1	0.74958
RS6435675	RS1503489	ERBB4	NRG1	0.751405
RS1910866	RS4733376	ERBB4	NRG1	0.751655
RS1521654	RS7821017	ERBB4	NRG1	0.76405
RS7596285	RS7821017	ERBB4	NRG1	0.772632
RS1026882	RS776398	ERBB4	NRG1	0.77387
RS6738304	RS2683768	ERBB4	NRG1	0.774503
RS6731193	RS4733348	ERBB4	NRG1	0.774629
RS6726567	RS10092347	ERBB4	NRG1	0.775347
RS1505345	RS4733348	ERBB4	NRG1	0.775668
RS7565192	RS2466049	ERBB4	NRG1	0.776213
RS6754674	RS3735782	ERBB4	NRG1	0.779897
RS1351593	RS6992907	ERBB4	NRG1	0.780368
RS4672620	RS6992010	ERBB4	NRG1	0.788489
RS939223	RS3735782	ERBB4	NRG1	0.789506
RS1521654	RS1383887	ERBB4	NRG1	0.792079
RS6731193	RS3735782	ERBB4	NRG1	0.792913
RS1910866	RS2919379	ERBB4	NRG1	0.793473
RS2054617	RS6468061	ERBB4	NRG1	0.794725
RS6738304	RS2466049	ERBB4	NRG1	0.796954
RS4672643	RS1386437	ERBB4	NRG1	0.80046
RS10198466	RS7818040	ERBB4	NRG1	0.800587
RS10175273	RS6468061	ERBB4	NRG1	0.800593
RS4672620	RS2439282	ERBB4	NRG1	0.801717
RS7596285	RS1383887	ERBB4	NRG1	0.809635
RS7565192	RS6992010	ERBB4	NRG1	0.810055
RS1394781	RS2683768	ERBB4	NRG1	0.811388
RS1394796	RS2466049	ERBB4	NRG1	0.814003
RS4599046	RS6992010	ERBB4	NRG1	0.815345
RS10175273	RS776398	ERBB4	NRG1	0.820484
RS6435711	RS3735782	ERBB4	NRG1	0.821449
RS6435711	RS2466049	ERBB4	NRG1	0.824383
RS4672643	RS2919385	ERBB4	NRG1	0.824707
RS7596285	RS2466049	ERBB4	NRG1	0.825958
RS1521654	RS776401	ERBB4	NRG1	0.826861
RS4672620	SS65654287	ERBB4	NRG1	0.830301
RS6726567	RS2683768	ERBB4	NRG1	0.831059
RS1026882	RS2439282	ERBB4	NRG1	0.831748
RS1394781	RS1383887	ERBB4	NRG1	0.833327
RS6754674	RS4733348	ERBB4	NRG1	0.833788
RS4599046	RS6992907	ERBB4	NRG1	0.833928
RS6738304	RS2439319	ERBB4	NRG1	0.834449
RS4673659	RS7821017	ERBB4	NRG1	0.83449
RS1521654	RS1503489	ERBB4	NRG1	0.837384
RS7421820	RS2919379	ERBB4	NRG1	0.848107
RS939223	RS2439319	ERBB4	NRG1	0.852225
RS6435711	RS2439319	ERBB4	NRG1	0.853848
RS4672620	RS6992907	ERBB4	NRG1	0.854943
RS1910866	RS2439319	ERBB4	NRG1	0.857281
RS7565192	RS6468061	ERBB4	NRG1	0.85851
RS7596285	RS4733348	ERBB4	NRG1	0.861186
RS4673659	RS2683768	ERBB4	NRG1	0.861567
RS1521654	RS6992010	ERBB4	NRG1	0.86207
RS2054617	SS65654287	ERBB4	NRG1	0.864138
RS6435711	RS3924999	ERBB4	NRG1	0.871475
RS7565192	RS6992907	ERBB4	NRG1	0.874932
RS1394796	SS65654287	ERBB4	NRG1	0.875776
RS6743565	RS2466049	ERBB4	NRG1	0.880888
RS7421820	RS3735782	ERBB4	NRG1	0.883311
RS6435711	RS4733348	ERBB4	NRG1	0.88519
RS10175273	RS2439282	ERBB4	NRG1	0.885305
RS4672620	RS4733348	ERBB4	NRG1	0.886538
RS1026882	RS1386437	ERBB4	NRG1	0.88801
RS10175273	RS3924999	ERBB4	NRG1	0.890079
RS6435711	RS1383887	ERBB4	NRG1	0.89081
RS6726567	RS4733348	ERBB4	NRG1	0.891631
RS7421820	RS4733376	ERBB4	NRG1	0.892015
RS2054617	RS2439319	ERBB4	NRG1	0.893913
RS4672620	RS2466049	ERBB4	NRG1	0.895961
RS4599046	RS6468061	ERBB4	NRG1	0.89744
RS10198466	RS4733376	ERBB4	NRG1	0.89975
RS6731193	RS7818040	ERBB4	NRG1	0.900951
RS939223	RS6992010	ERBB4	NRG1	0.904068
RS4599046	RS3924999	ERBB4	NRG1	0.911469
RS1394796	RS2439282	ERBB4	NRG1	0.913135
RS4673659	RS1383887	ERBB4	NRG1	0.914323
RS6435675	RS3924999	ERBB4	NRG1	0.914351
RS6435675	RS7821017	ERBB4	NRG1	0.921149
RS7596285	RS3735782	ERBB4	NRG1	0.922924
RS6731193	RS1383887	ERBB4	NRG1	0.922941
RS4599046	RS4733348	ERBB4	NRG1	0.923823
RS1505345	RS2439319	ERBB4	NRG1	0.926311
RS6435675	RS4733348	ERBB4	NRG1	0.926659
RS1505345	RS7821017	ERBB4	NRG1	0.929711
RS1521654	RS2683768	ERBB4	NRG1	0.933554
RS7565192	RS10092347	ERBB4	NRG1	0.934025
RS4672643	RS7818040	ERBB4	NRG1	0.935326
RS6726567	RS7818040	ERBB4	NRG1	0.938015
RS2054617	RS2439282	ERBB4	NRG1	0.941843
RS7421820	RS6468061	ERBB4	NRG1	0.94267
RS1910866	RS7821017	ERBB4	NRG1	0.944114
RS10175273	RS1386437	ERBB4	NRG1	0.947511
RS4672620	RS10092347	ERBB4	NRG1	0.948903
RS6743565	RS2683768	ERBB4	NRG1	0.949215
RS1026882	RS4733348	ERBB4	NRG1	0.950695
RS7421820	RS2439319	ERBB4	NRG1	0.955828
RS2062937	RS3924999	ERBB4	NRG1	0.956883
RS1351593	RS3735782	ERBB4	NRG1	0.959417
RS1910866	RS2919385	ERBB4	NRG1	0.960314
RS10175273	RS2439319	ERBB4	NRG1	0.960546
RS10198466	RS2439319	ERBB4	NRG1	0.960884
RS6738304	RS10092347	ERBB4	NRG1	0.965592
RS6731193	RS2683768	ERBB4	NRG1	0.966502
RS2062937	RS7818040	ERBB4	NRG1	0.966911
RS1521654	RS2439319	ERBB4	NRG1	0.969074
RS6738304	RS2439282	ERBB4	NRG1	0.969308
RS1521654	RS2919385	ERBB4	NRG1	0.970598
RS1351593	RS7818040	ERBB4	NRG1	0.971454
RS7421820	SS65654287	ERBB4	NRG1	0.972121
RS6726567	RS2439319	ERBB4	NRG1	0.974145
RS1351593	RS2439319	ERBB4	NRG1	0.980432
RS10175273	RS2919379	ERBB4	NRG1	0.98067
RS939223	RS2919385	ERBB4	NRG1	0.983422
RS4673659	RS6992010	ERBB4	NRG1	0.984976
RS1026882	RS2439319	ERBB4	NRG1	0.987504
RS4672620	RS3735782	ERBB4	NRG1	0.993541
RS7565192	RS3735782	ERBB4	NRG1	0.993678
RS6731193	RS776398	ERBB4	NRG1	0.998089
RS1394796	RS2439319	ERBB4	NRG1	0.998751
RS1351593	RS2936651	ERBB4	NRG2	0.00320158
RS1394796	RS265150	ERBB4	NRG2	0.0292133
RS7596285	RS2936651	ERBB4	NRG2	0.0448385
RS6435711	RS2936651	ERBB4	NRG2	0.0482057
RS6731193	RS265150	ERBB4	NRG2	0.054509
RS4673659	RS265150	ERBB4	NRG2	0.0559601
RS1026882	RS265150	ERBB4	NRG2	0.0625017
RS4672643	RS2936651	ERBB4	NRG2	0.118842
RS4672643	RS265150	ERBB4	NRG2	0.124534
RS6435675	RS2936651	ERBB4	NRG2	0.128186
RS1505345	RS265150	ERBB4	NRG2	0.132158
RS1394781	RS265150	ERBB4	NRG2	0.132243
RS6743565	RS2936651	ERBB4	NRG2	0.142537
RS1394796	RS2936651	ERBB4	NRG2	0.146013
RS10175273	RS265150	ERBB4	NRG2	0.164534
RS1910866	RS265150	ERBB4	NRG2	0.166069
RS10175273	RS2936651	ERBB4	NRG2	0.184441
RS6743565	RS265150	ERBB4	NRG2	0.187863
RS7565192	RS2936651	ERBB4	NRG2	0.2096
RS1521654	RS2936651	ERBB4	NRG2	0.235839
RS2054617	RS265150	ERBB4	NRG2	0.240592
RS4672620	RS2936651	ERBB4	NRG2	0.245059
RS2062937	RS265150	ERBB4	NRG2	0.251275
RS7596285	RS265150	ERBB4	NRG2	0.279807
RS6435711	RS265150	ERBB4	NRG2	0.350759
RS6726567	RS265150	ERBB4	NRG2	0.356352
RS4673659	RS2936651	ERBB4	NRG2	0.358619
RS1394781	RS2936651	ERBB4	NRG2	0.363768
RS1351593	RS265150	ERBB4	NRG2	0.371085
RS2062937	RS2936651	ERBB4	NRG2	0.376707
RS10198466	RS2936651	ERBB4	NRG2	0.400892
RS939223	RS265150	ERBB4	NRG2	0.42659
RS1910866	RS2936651	ERBB4	NRG2	0.476366
RS1026882	RS2936651	ERBB4	NRG2	0.485942
RS6754674	RS2936651	ERBB4	NRG2	0.537007
RS1521654	RS265150	ERBB4	NRG2	0.560254
RS939223	RS2936651	ERBB4	NRG2	0.562904
RS4599046	RS2936651	ERBB4	NRG2	0.571578
RS6435675	RS265150	ERBB4	NRG2	0.590705
RS1505345	RS2936651	ERBB4	NRG2	0.600154
RS7421820	RS265150	ERBB4	NRG2	0.621512
RS4672620	RS265150	ERBB4	NRG2	0.65129
RS10198466	RS265150	ERBB4	NRG2	0.682706
RS2054617	RS2936651	ERBB4	NRG2	0.726247
RS6731193	RS2936651	ERBB4	NRG2	0.734958
RS7565192	RS265150	ERBB4	NRG2	0.737144
RS7421820	RS2936651	ERBB4	NRG2	0.740771
RS6738304	RS265150	ERBB4	NRG2	0.798421
RS6754674	RS265150	ERBB4	NRG2	0.807229
RS4599046	RS265150	ERBB4	NRG2	0.890286
RS6726567	RS2936651	ERBB4	NRG2	0.949037
RS6738304	RS2936651	ERBB4	NRG2	0.999888
RS6743565	RS10466199	ERBB4	NRG3	NA
RS6743565	RS7902829	ERBB4	NRG3	NA
RS6743565	RS342377	ERBB4	NRG3	NA
RS6743565	RS4532983	ERBB4	NRG3	NA
RS7421820	RS474541	ERBB4	NRG3	0.000898489
RS10175273	RS3897738	ERBB4	NRG3	0.00155389
RS6754674	RS981776	ERBB4	NRG3	0.00696696
RS1394796	RS7073811	ERBB4	NRG3	0.00735438
RS4673659	RS4293073	ERBB4	NRG3	0.00820496
RS2062937	RS981776	ERBB4	NRG3	0.0098571
RS4672620	RS4933823	ERBB4	NRG3	0.0103072
RS2062937	RS1024193	ERBB4	NRG3	0.0108901
RS10175273	RS580298	ERBB4	NRG3	0.0112552
RS10175273	RS342377	ERBB4	NRG3	0.0145299
RS10198466	RS4293073	ERBB4	NRG3	0.015541
RS6726567	RS671631	ERBB4	NRG3	0.0155791
RS10198466	RS671631	ERBB4	NRG3	0.0171724
RS4673659	RS7902829	ERBB4	NRG3	0.0174397
RS4672620	RS1333208	ERBB4	NRG3	0.0198872
RS6726567	RS3924461	ERBB4	NRG3	0.0212793
RS7565192	RS4933823	ERBB4	NRG3	0.0218394
RS1026882	RS7073811	ERBB4	NRG3	0.0224095
RS10198466	RS4933826	ERBB4	NRG3	0.0225886
RS6738304	RS10466199	ERBB4	NRG3	0.023059
RS939223	RS10466199	ERBB4	NRG3	0.0239445
RS7596285	RS989422	ERBB4	NRG3	0.024386
RS4599046	RS478982	ERBB4	NRG3	0.0245397
RS1505345	RS7073811	ERBB4	NRG3	0.0250966
RS6754674	RS671631	ERBB4	NRG3	0.025836
RS7565192	RS1333208	ERBB4	NRG3	0.0271624
RS7421820	RS342377	ERBB4	NRG3	0.0278301
RS6435711	RS989422	ERBB4	NRG3	0.0293085
RS6738304	RS671631	ERBB4	NRG3	0.0302885
RS1505345	RS10466199	ERBB4	NRG3	0.032783
RS1026882	RS1024193	ERBB4	NRG3	0.0329459
RS1910866	RS10466199	ERBB4	NRG3	0.0341209
RS1910866	RS4933826	ERBB4	NRG3	0.034753
RS1394796	RS474541	ERBB4	NRG3	0.0347707
RS2062937	RS987860	ERBB4	NRG3	0.037705
RS6731193	RS2026495	ERBB4	NRG3	0.0382692
RS939223	RS989422	ERBB4	NRG3	0.03919
RS6731193	RS671631	ERBB4	NRG3	0.0393496
RS4599046	RS10466199	ERBB4	NRG3	0.0399445
RS10198466	RS987860	ERBB4	NRG3	0.041244
RS1910866	RS7073811	ERBB4	NRG3	0.0422876
RS1026882	RS3897738	ERBB4	NRG3	0.0440115
RS1910866	RS987860	ERBB4	NRG3	0.0452063
RS1394796	RS671631	ERBB4	NRG3	0.0473265
RS6738304	RS989422	ERBB4	NRG3	0.0491663
RS2062937	RS4933826	ERBB4	NRG3	0.0496679
RS1521654	RS4293073	ERBB4	NRG3	0.053969
RS1521654	RS1333208	ERBB4	NRG3	0.0540912
RS4599046	RS474541	ERBB4	NRG3	0.0551229
RS10198466	RS1024193	ERBB4	NRG3	0.0571443
RS1910866	RS989422	ERBB4	NRG3	0.058465
RS6726567	RS474541	ERBB4	NRG3	0.059228
RS6435675	RS342377	ERBB4	NRG3	0.0593516
RS1521654	RS7073811	ERBB4	NRG3	0.0601829
RS1521654	RS10466199	ERBB4	NRG3	0.0634752
RS7421820	RS3897738	ERBB4	NRG3	0.0686457
RS10198466	RS2026495	ERBB4	NRG3	0.0687917
RS7421820	RS478982	ERBB4	NRG3	0.0704872
RS939223	RS342377	ERBB4	NRG3	0.0729813
RS1351593	RS671631	ERBB4	NRG3	0.0747295
RS4672643	RS3897738	ERBB4	NRG3	0.078371
RS6738304	RS3897738	ERBB4	NRG3	0.0783736
RS6754674	RS987860	ERBB4	NRG3	0.0807148
RS6754674	RS4933826	ERBB4	NRG3	0.0813738
RS1910866	RS1024193	ERBB4	NRG3	0.0832004
RS7565192	RS4293073	ERBB4	NRG3	0.0841242
RS10175273	RS4293073	ERBB4	NRG3	0.0847555
RS1394796	RS4532983	ERBB4	NRG3	0.0850348
RS1505345	RS474541	ERBB4	NRG3	0.0862141
RS1505345	RS4933826	ERBB4	NRG3	0.0905741
RS4672643	RS4532983	ERBB4	NRG3	0.0905964
RS6743565	RS4293073	ERBB4	NRG3	0.0918575
RS6726567	RS7073811	ERBB4	NRG3	0.0927893
RS1394796	RS478982	ERBB4	NRG3	0.0928499
RS2062937	RS580298	ERBB4	NRG3	0.0934602
RS1521654	RS580298	ERBB4	NRG3	0.0939712
RS7596285	RS10466199	ERBB4	NRG3	0.0941329
RS1910866	RS4562759	ERBB4	NRG3	0.0958309
RS6731193	RS7073811	ERBB4	NRG3	0.0975783
RS6738304	RS4532983	ERBB4	NRG3	0.0988673
RS939223	RS580298	ERBB4	NRG3	0.0991679
RS1394781	RS671631	ERBB4	NRG3	0.0994605
RS10175273	RS4532983	ERBB4	NRG3	0.100851
RS6435711	RS987860	ERBB4	NRG3	0.101277
RS1394781	RS580298	ERBB4	NRG3	0.103591
RS10175273	RS3924461	ERBB4	NRG3	0.105407
RS2054617	RS4532983	ERBB4	NRG3	0.106387
RS1505345	RS987860	ERBB4	NRG3	0.106423
RS7421820	RS7902829	ERBB4	NRG3	0.106741
RS939223	RS2026495	ERBB4	NRG3	0.106758
RS1910866	RS474541	ERBB4	NRG3	0.108921
RS10175273	RS4933826	ERBB4	NRG3	0.109039
RS4672620	RS478982	ERBB4	NRG3	0.10968
RS4672620	RS4933826	ERBB4	NRG3	0.114316
RS1910866	RS981776	ERBB4	NRG3	0.115984
RS6754674	RS7073811	ERBB4	NRG3	0.117512
RS2062937	RS4532983	ERBB4	NRG3	0.121271
RS6435675	RS7073811	ERBB4	NRG3	0.122687
RS6754674	RS1024193	ERBB4	NRG3	0.124816
RS6754674	RS4933823	ERBB4	NRG3	0.124914
RS6743565	RS981776	ERBB4	NRG3	0.128652
RS4599046	RS4933823	ERBB4	NRG3	0.12881
RS6726567	RS478982	ERBB4	NRG3	0.129963
RS1910866	RS2026495	ERBB4	NRG3	0.131128
RS10175273	RS1024193	ERBB4	NRG3	0.133583
RS7421820	RS4933826	ERBB4	NRG3	0.134278
RS6743565	RS989422	ERBB4	NRG3	0.1349
RS939223	RS3924461	ERBB4	NRG3	0.137893
RS1910866	RS3897738	ERBB4	NRG3	0.138263
RS4672643	RS4293073	ERBB4	NRG3	0.138939
RS4672620	RS474541	ERBB4	NRG3	0.139205
RS7565192	RS989422	ERBB4	NRG3	0.141573
RS10198466	RS981776	ERBB4	NRG3	0.142549
RS7565192	RS7073811	ERBB4	NRG3	0.143802
RS4672620	RS4293073	ERBB4	NRG3	0.146912
RS7596285	RS987860	ERBB4	NRG3	0.15233
RS1394781	RS342377	ERBB4	NRG3	0.152694
RS1505345	RS989422	ERBB4	NRG3	0.1559
RS2062937	RS3897738	ERBB4	NRG3	0.158799
RS10198466	RS989422	ERBB4	NRG3	0.166196
RS10175273	RS474541	ERBB4	NRG3	0.167098
RS1394781	RS2026495	ERBB4	NRG3	0.167593
RS4672643	RS4933823	ERBB4	NRG3	0.167709
RS1394781	RS478982	ERBB4	NRG3	0.168363
RS6435711	RS10466199	ERBB4	NRG3	0.170062
RS6435675	RS4532983	ERBB4	NRG3	0.172323
RS7421820	RS1024193	ERBB4	NRG3	0.172722
RS7565192	RS4933826	ERBB4	NRG3	0.183831
RS7596285	RS1024193	ERBB4	NRG3	0.187761
RS1394781	RS4532983	ERBB4	NRG3	0.192729
RS7421820	RS989422	ERBB4	NRG3	0.194917
RS4599046	RS342377	ERBB4	NRG3	0.195183
RS4672620	RS10466199	ERBB4	NRG3	0.195339
RS2054617	RS3924461	ERBB4	NRG3	0.19876
RS7596285	RS4532983	ERBB4	NRG3	0.199299
RS1521654	RS478982	ERBB4	NRG3	0.206591
RS4599046	RS580298	ERBB4	NRG3	0.209409
RS4673659	RS2026495	ERBB4	NRG3	0.210896
RS1505345	RS4562759	ERBB4	NRG3	0.211012
RS1394781	RS1024193	ERBB4	NRG3	0.21199
RS1394781	RS3897738	ERBB4	NRG3	0.212843
RS1394796	RS3897738	ERBB4	NRG3	0.215582
RS1505345	RS1024193	ERBB4	NRG3	0.217142
RS4672620	RS987860	ERBB4	NRG3	0.219953
RS4672620	RS989422	ERBB4	NRG3	0.224823
RS1521654	RS671631	ERBB4	NRG3	0.226781
RS939223	RS1333208	ERBB4	NRG3	0.227249
RS6754674	RS4532983	ERBB4	NRG3	0.229201
RS4599046	RS671631	ERBB4	NRG3	0.229801
RS10175273	RS987860	ERBB4	NRG3	0.233788
RS4672643	RS2026495	ERBB4	NRG3	0.234249
RS1351593	RS981776	ERBB4	NRG3	0.23486
RS6743565	RS580298	ERBB4	NRG3	0.236273
RS939223	RS671631	ERBB4	NRG3	0.238708
RS6435711	RS4933826	ERBB4	NRG3	0.239548
RS6754674	RS580298	ERBB4	NRG3	0.240572
RS7596285	RS981776	ERBB4	NRG3	0.240906
RS10198466	RS342377	ERBB4	NRG3	0.24836
RS6435711	RS4532983	ERBB4	NRG3	0.248509
RS7565192	RS478982	ERBB4	NRG3	0.250055
RS6435711	RS981776	ERBB4	NRG3	0.251524
RS6435711	RS1024193	ERBB4	NRG3	0.252393
RS4673659	RS580298	ERBB4	NRG3	0.253533
RS1394796	RS342377	ERBB4	NRG3	0.254299
RS1026882	RS987860	ERBB4	NRG3	0.2566
RS10198466	RS580298	ERBB4	NRG3	0.258209
RS2054617	RS3897738	ERBB4	NRG3	0.259582
RS939223	RS4293073	ERBB4	NRG3	0.260181
RS10198466	RS474541	ERBB4	NRG3	0.261595
RS7421820	RS4532983	ERBB4	NRG3	0.26284
RS10175273	RS478982	ERBB4	NRG3	0.265612
RS4672643	RS580298	ERBB4	NRG3	0.265757
RS1521654	RS342377	ERBB4	NRG3	0.265865
RS4599046	RS3924461	ERBB4	NRG3	0.266148
RS1394796	RS580298	ERBB4	NRG3	0.266785
RS4672643	RS1333208	ERBB4	NRG3	0.268803
RS1505345	RS342377	ERBB4	NRG3	0.280716
RS4672643	RS474541	ERBB4	NRG3	0.280835
RS1351593	RS987860	ERBB4	NRG3	0.281301
RS4672620	RS342377	ERBB4	NRG3	0.282838
RS7421820	RS987860	ERBB4	NRG3	0.28468
RS1505345	RS3897738	ERBB4	NRG3	0.285143
RS4599046	RS1024193	ERBB4	NRG3	0.285678
RS1394781	RS10466199	ERBB4	NRG3	0.290332
RS4599046	RS4532983	ERBB4	NRG3	0.291204
RS6731193	RS989422	ERBB4	NRG3	0.292827
RS4599046	RS989422	ERBB4	NRG3	0.297307
RS1394781	RS4933826	ERBB4	NRG3	0.300021
RS7596285	RS3897738	ERBB4	NRG3	0.302403
RS1394796	RS4562759	ERBB4	NRG3	0.303531
RS7596285	RS671631	ERBB4	NRG3	0.307783
RS7596285	RS4933826	ERBB4	NRG3	0.311549
RS6743565	RS1333208	ERBB4	NRG3	0.311697
RS7565192	RS474541	ERBB4	NRG3	0.314981
RS6754674	RS3897738	ERBB4	NRG3	0.319358
RS7565192	RS4532983	ERBB4	NRG3	0.32001
RS6743565	RS671631	ERBB4	NRG3	0.322478
RS7421820	RS671631	ERBB4	NRG3	0.325985
RS10175273	RS1333208	ERBB4	NRG3	0.330413
RS6731193	RS342377	ERBB4	NRG3	0.332112
RS1521654	RS4933826	ERBB4	NRG3	0.332514
RS1394781	RS987860	ERBB4	NRG3	0.332929
RS1521654	RS1024193	ERBB4	NRG3	0.335263
RS4672620	RS4532983	ERBB4	NRG3	0.337751
RS1521654	RS987860	ERBB4	NRG3	0.339307
RS1351593	RS4933823	ERBB4	NRG3	0.341347
RS6435711	RS4933823	ERBB4	NRG3	0.341367
RS7565192	RS3897738	ERBB4	NRG3	0.343789
RS6435675	RS3897738	ERBB4	NRG3	0.34454
RS10175273	RS7073811	ERBB4	NRG3	0.345534
RS1505345	RS671631	ERBB4	NRG3	0.347979
RS6726567	RS4532983	ERBB4	NRG3	0.348614
RS7565192	RS10466199	ERBB4	NRG3	0.350707
RS6754674	RS10466199	ERBB4	NRG3	0.351113
RS1505345	RS4933823	ERBB4	NRG3	0.353824
RS4672643	RS342377	ERBB4	NRG3	0.354969
RS4599046	RS987860	ERBB4	NRG3	0.358378
RS2062937	RS1333208	ERBB4	NRG3	0.35946
RS1394781	RS4562759	ERBB4	NRG3	0.362664
RS1351593	RS3897738	ERBB4	NRG3	0.36276
RS1521654	RS4532983	ERBB4	NRG3	0.365427
RS1026882	RS580298	ERBB4	NRG3	0.368466
RS4672643	RS981776	ERBB4	NRG3	0.369542
RS1521654	RS3897738	ERBB4	NRG3	0.370824
RS1026882	RS4293073	ERBB4	NRG3	0.372956
RS1351593	RS1024193	ERBB4	NRG3	0.37461
RS1394781	RS981776	ERBB4	NRG3	0.375468
RS6738304	RS7073811	ERBB4	NRG3	0.376591
RS2062937	RS10466199	ERBB4	NRG3	0.380996
RS10175273	RS4933823	ERBB4	NRG3	0.382473
RS7596285	RS4293073	ERBB4	NRG3	0.384916
RS6731193	RS7902829	ERBB4	NRG3	0.385672
RS7565192	RS580298	ERBB4	NRG3	0.390155
RS6435711	RS671631	ERBB4	NRG3	0.391488
RS6731193	RS4562759	ERBB4	NRG3	0.394863
RS1505345	RS981776	ERBB4	NRG3	0.396478
RS1521654	RS474541	ERBB4	NRG3	0.396827
RS6743565	RS474541	ERBB4	NRG3	0.398181
RS1026882	RS3924461	ERBB4	NRG3	0.399223
RS6435675	RS981776	ERBB4	NRG3	0.399859
RS1394796	RS4933823	ERBB4	NRG3	0.40003
RS2062937	RS7902829	ERBB4	NRG3	0.401089
RS7421820	RS2026495	ERBB4	NRG3	0.403482
RS1394796	RS3924461	ERBB4	NRG3	0.404155
RS1026882	RS4532983	ERBB4	NRG3	0.407681
RS7421820	RS4293073	ERBB4	NRG3	0.407709
RS4673659	RS4933823	ERBB4	NRG3	0.408383
RS6435675	RS1333208	ERBB4	NRG3	0.413167
RS2054617	RS1024193	ERBB4	NRG3	0.415915
RS6731193	RS580298	ERBB4	NRG3	0.418379
RS6754674	RS4562759	ERBB4	NRG3	0.41892
RS6754674	RS2026495	ERBB4	NRG3	0.42378
RS1351593	RS2026495	ERBB4	NRG3	0.424345
RS7565192	RS342377	ERBB4	NRG3	0.42755
RS2054617	RS671631	ERBB4	NRG3	0.428139
RS6726567	RS1333208	ERBB4	NRG3	0.428426
RS6754674	RS342377	ERBB4	NRG3	0.430817
RS1910866	RS1333208	ERBB4	NRG3	0.431528
RS2062937	RS4933823	ERBB4	NRG3	0.432012
RS2054617	RS7073811	ERBB4	NRG3	0.434556
RS2062937	RS671631	ERBB4	NRG3	0.434927
RS6435711	RS3924461	ERBB4	NRG3	0.435468
RS6435711	RS3897738	ERBB4	NRG3	0.435805
RS1910866	RS3924461	ERBB4	NRG3	0.437244
RS6754674	RS7902829	ERBB4	NRG3	0.439773
RS6435675	RS7902829	ERBB4	NRG3	0.440948
RS6435711	RS4293073	ERBB4	NRG3	0.442038
RS2062937	RS989422	ERBB4	NRG3	0.442538
RS6738304	RS342377	ERBB4	NRG3	0.442642
RS1351593	RS4293073	ERBB4	NRG3	0.451072
RS1351593	RS4532983	ERBB4	NRG3	0.453221
RS1026882	RS4933826	ERBB4	NRG3	0.454977
RS10198466	RS4562759	ERBB4	NRG3	0.456211
RS4599046	RS4933826	ERBB4	NRG3	0.458795
RS6435711	RS2026495	ERBB4	NRG3	0.464492
RS6738304	RS1024193	ERBB4	NRG3	0.464751
RS6738304	RS4933823	ERBB4	NRG3	0.465863
RS6435675	RS989422	ERBB4	NRG3	0.466631
RS4672643	RS1024193	ERBB4	NRG3	0.467247
RS1505345	RS2026495	ERBB4	NRG3	0.467992
RS1394796	RS1333208	ERBB4	NRG3	0.468597
RS6726567	RS989422	ERBB4	NRG3	0.468918
RS10198466	RS4532983	ERBB4	NRG3	0.469824
RS6731193	RS3897738	ERBB4	NRG3	0.472212
RS6726567	RS2026495	ERBB4	NRG3	0.474212
RS1351593	RS7073811	ERBB4	NRG3	0.474485
RS7596285	RS3924461	ERBB4	NRG3	0.475489
RS7565192	RS7902829	ERBB4	NRG3	0.477773
RS4672620	RS7902829	ERBB4	NRG3	0.479738
RS6754674	RS474541	ERBB4	NRG3	0.480989
RS1394781	RS7073811	ERBB4	NRG3	0.484774
RS1394781	RS3924461	ERBB4	NRG3	0.485082
RS6738304	RS4562759	ERBB4	NRG3	0.485455
RS6738304	RS2026495	ERBB4	NRG3	0.488146
RS10198466	RS1333208	ERBB4	NRG3	0.489233
RS2054617	RS989422	ERBB4	NRG3	0.493043
RS7421820	RS580298	ERBB4	NRG3	0.494321
RS4599046	RS4293073	ERBB4	NRG3	0.496255
RS7596285	RS4933823	ERBB4	NRG3	0.496956
RS6731193	RS3924461	ERBB4	NRG3	0.500824
RS1351593	RS4933826	ERBB4	NRG3	0.501591
RS6726567	RS4562759	ERBB4	NRG3	0.502394
RS1351593	RS580298	ERBB4	NRG3	0.503047
RS1521654	RS2026495	ERBB4	NRG3	0.505105
RS4672620	RS580298	ERBB4	NRG3	0.505434
RS6726567	RS981776	ERBB4	NRG3	0.507409
RS4672643	RS7073811	ERBB4	NRG3	0.514221
RS6731193	RS478982	ERBB4	NRG3	0.514648
RS2054617	RS342377	ERBB4	NRG3	0.514813
RS6731193	RS981776	ERBB4	NRG3	0.51788
RS6738304	RS580298	ERBB4	NRG3	0.5188
RS2054617	RS987860	ERBB4	NRG3	0.519473
RS6435711	RS478982	ERBB4	NRG3	0.52069
RS6726567	RS4293073	ERBB4	NRG3	0.521127
RS6738304	RS981776	ERBB4	NRG3	0.522406
RS4673659	RS4532983	ERBB4	NRG3	0.523506
RS10198466	RS3897738	ERBB4	NRG3	0.523547
RS7596285	RS7073811	ERBB4	NRG3	0.526066
RS7565192	RS4562759	ERBB4	NRG3	0.527106
RS10198466	RS7073811	ERBB4	NRG3	0.530775
RS4672643	RS7902829	ERBB4	NRG3	0.534254
RS1351593	RS342377	ERBB4	NRG3	0.534477
RS7565192	RS987860	ERBB4	NRG3	0.534672
RS4672620	RS3897738	ERBB4	NRG3	0.535507
RS6731193	RS4293073	ERBB4	NRG3	0.537159
RS2062937	RS7073811	ERBB4	NRG3	0.537189
RS6754674	RS1333208	ERBB4	NRG3	0.537382
RS4673659	RS3897738	ERBB4	NRG3	0.537828
RS6754674	RS989422	ERBB4	NRG3	0.541185
RS4673659	RS1333208	ERBB4	NRG3	0.542939
RS1394796	RS2026495	ERBB4	NRG3	0.543481
RS10198466	RS10466199	ERBB4	NRG3	0.544359
RS6743565	RS7073811	ERBB4	NRG3	0.545422
RS7565192	RS1024193	ERBB4	NRG3	0.549223
RS6435675	RS4562759	ERBB4	NRG3	0.549594
RS6726567	RS580298	ERBB4	NRG3	0.550439
RS1521654	RS4933823	ERBB4	NRG3	0.552877
RS6743565	RS4562759	ERBB4	NRG3	0.553491
RS6435675	RS4933823	ERBB4	NRG3	0.553646
RS2054617	RS4293073	ERBB4	NRG3	0.554886
RS6731193	RS1333208	ERBB4	NRG3	0.558374
RS4599046	RS981776	ERBB4	NRG3	0.560467
RS7596285	RS2026495	ERBB4	NRG3	0.561645
RS2062937	RS4293073	ERBB4	NRG3	0.565267
RS7421820	RS7073811	ERBB4	NRG3	0.566882
RS1910866	RS580298	ERBB4	NRG3	0.568657
RS1505345	RS478982	ERBB4	NRG3	0.569416
RS4672620	RS671631	ERBB4	NRG3	0.569793
RS939223	RS1024193	ERBB4	NRG3	0.5701
RS939223	RS4532983	ERBB4	NRG3	0.57181
RS6726567	RS1024193	ERBB4	NRG3	0.573026
RS1505345	RS580298	ERBB4	NRG3	0.574148
RS7565192	RS2026495	ERBB4	NRG3	0.577281
RS1026882	RS981776	ERBB4	NRG3	0.580002
RS6435675	RS671631	ERBB4	NRG3	0.580936
RS1505345	RS1333208	ERBB4	NRG3	0.582994
RS4672643	RS478982	ERBB4	NRG3	0.583149
RS1910866	RS671631	ERBB4	NRG3	0.58838
RS6435675	RS1024193	ERBB4	NRG3	0.589649
RS1910866	RS478982	ERBB4	NRG3	0.593218
RS2054617	RS4933823	ERBB4	NRG3	0.594438
RS6726567	RS3897738	ERBB4	NRG3	0.594675
RS6726567	RS7902829	ERBB4	NRG3	0.595405
RS6738304	RS474541	ERBB4	NRG3	0.598361
RS4673659	RS981776	ERBB4	NRG3	0.608945
RS2054617	RS7902829	ERBB4	NRG3	0.612674
RS4599046	RS7902829	ERBB4	NRG3	0.61833
RS1394796	RS4293073	ERBB4	NRG3	0.618476
RS1026882	RS671631	ERBB4	NRG3	0.621881
RS1394796	RS1024193	ERBB4	NRG3	0.62401
RS4673659	RS478982	ERBB4	NRG3	0.625209
RS4672620	RS7073811	ERBB4	NRG3	0.626269
RS6738304	RS4293073	ERBB4	NRG3	0.627364
RS2062937	RS342377	ERBB4	NRG3	0.62872
RS2062937	RS2026495	ERBB4	NRG3	0.628936
RS10198466	RS478982	ERBB4	NRG3	0.629467
RS1394796	RS981776	ERBB4	NRG3	0.630141
RS2062937	RS474541	ERBB4	NRG3	0.630956
RS6731193	RS987860	ERBB4	NRG3	0.632462
RS10175273	RS671631	ERBB4	NRG3	0.638104
RS1351593	RS478982	ERBB4	NRG3	0.639545
RS1394781	RS474541	ERBB4	NRG3	0.642374
RS6435711	RS7902829	ERBB4	NRG3	0.64386
RS4673659	RS4562759	ERBB4	NRG3	0.644535
RS1521654	RS3924461	ERBB4	NRG3	0.647416
RS6738304	RS1333208	ERBB4	NRG3	0.650219
RS1351593	RS989422	ERBB4	NRG3	0.652433
RS1026882	RS4933823	ERBB4	NRG3	0.652939
RS7421820	RS10466199	ERBB4	NRG3	0.653961
RS4672620	RS981776	ERBB4	NRG3	0.655202
RS6731193	RS4933823	ERBB4	NRG3	0.655496
RS6743565	RS1024193	ERBB4	NRG3	0.655668
RS939223	RS7073811	ERBB4	NRG3	0.656819
RS1394796	RS989422	ERBB4	NRG3	0.657204
RS6435711	RS1333208	ERBB4	NRG3	0.659982
RS6738304	RS4933826	ERBB4	NRG3	0.663724
RS6743565	RS987860	ERBB4	NRG3	0.663782
RS7596285	RS1333208	ERBB4	NRG3	0.668324
RS4673659	RS1024193	ERBB4	NRG3	0.671353
RS6738304	RS7902829	ERBB4	NRG3	0.671979
RS939223	RS474541	ERBB4	NRG3	0.671991
RS4673659	RS10466199	ERBB4	NRG3	0.672622
RS939223	RS4562759	ERBB4	NRG3	0.675671
RS4673659	RS342377	ERBB4	NRG3	0.678198
RS6731193	RS4933826	ERBB4	NRG3	0.682178
RS1505345	RS3924461	ERBB4	NRG3	0.68684
RS4673659	RS989422	ERBB4	NRG3	0.694499
RS2062937	RS3924461	ERBB4	NRG3	0.695588
RS1351593	RS1333208	ERBB4	NRG3	0.696924
RS2062937	RS4562759	ERBB4	NRG3	0.697975
RS7565192	RS981776	ERBB4	NRG3	0.699863
RS4672643	RS987860	ERBB4	NRG3	0.69999
RS1505345	RS4532983	ERBB4	NRG3	0.702793
RS939223	RS3897738	ERBB4	NRG3	0.70419
RS6743565	RS3924461	ERBB4	NRG3	0.704425
RS4599046	RS1333208	ERBB4	NRG3	0.706173
RS1351593	RS10466199	ERBB4	NRG3	0.708969
RS2054617	RS2026495	ERBB4	NRG3	0.710111
RS6435675	RS580298	ERBB4	NRG3	0.710348
RS6435711	RS7073811	ERBB4	NRG3	0.711011
RS7421820	RS4933823	ERBB4	NRG3	0.711538
RS7421820	RS1333208	ERBB4	NRG3	0.712659
RS2054617	RS4933826	ERBB4	NRG3	0.713386
RS4672643	RS4562759	ERBB4	NRG3	0.714525
RS1521654	RS989422	ERBB4	NRG3	0.716915
RS4672620	RS1024193	ERBB4	NRG3	0.719529
RS6726567	RS987860	ERBB4	NRG3	0.721094
RS4672620	RS4562759	ERBB4	NRG3	0.724997
RS1026882	RS2026495	ERBB4	NRG3	0.727132
RS1026882	RS474541	ERBB4	NRG3	0.727177
RS1505345	RS4293073	ERBB4	NRG3	0.734613
RS6738304	RS987860	ERBB4	NRG3	0.734781
RS1910866	RS7902829	ERBB4	NRG3	0.736939
RS7596285	RS580298	ERBB4	NRG3	0.739104
RS7565192	RS671631	ERBB4	NRG3	0.741465
RS2054617	RS580298	ERBB4	NRG3	0.745137
RS939223	RS981776	ERBB4	NRG3	0.745978
RS1394796	RS4933826	ERBB4	NRG3	0.752868
RS2054617	RS478982	ERBB4	NRG3	0.753449
RS6731193	RS4532983	ERBB4	NRG3	0.755821
RS2054617	RS474541	ERBB4	NRG3	0.756636
RS6738304	RS478982	ERBB4	NRG3	0.760866
RS10175273	RS989422	ERBB4	NRG3	0.760956
RS6726567	RS4933826	ERBB4	NRG3	0.7645
RS1394796	RS10466199	ERBB4	NRG3	0.767422
RS1026882	RS10466199	ERBB4	NRG3	0.771144
RS4673659	RS3924461	ERBB4	NRG3	0.772318
RS1910866	RS4293073	ERBB4	NRG3	0.773071
RS1026882	RS1333208	ERBB4	NRG3	0.774618
RS10175273	RS2026495	ERBB4	NRG3	0.775126
RS4672643	RS4933826	ERBB4	NRG3	0.77801
RS2054617	RS1333208	ERBB4	NRG3	0.77821
RS6435675	RS2026495	ERBB4	NRG3	0.780243
RS1026882	RS342377	ERBB4	NRG3	0.783605
RS7596285	RS478982	ERBB4	NRG3	0.785291
RS6731193	RS474541	ERBB4	NRG3	0.785576
RS7596285	RS7902829	ERBB4	NRG3	0.785873
RS1910866	RS4933823	ERBB4	NRG3	0.786366
RS1910866	RS342377	ERBB4	NRG3	0.789171
RS2054617	RS4562759	ERBB4	NRG3	0.789641
RS1351593	RS474541	ERBB4	NRG3	0.793303
RS4599046	RS4562759	ERBB4	NRG3	0.794771
RS1394781	RS4933823	ERBB4	NRG3	0.796663
RS939223	RS7902829	ERBB4	NRG3	0.799382
RS6435675	RS10466199	ERBB4	NRG3	0.805345
RS4673659	RS987860	ERBB4	NRG3	0.805995
RS6754674	RS478982	ERBB4	NRG3	0.809375
RS10175273	RS981776	ERBB4	NRG3	0.80981
RS4599046	RS2026495	ERBB4	NRG3	0.810523
RS10198466	RS3924461	ERBB4	NRG3	0.813673
RS4673659	RS4933826	ERBB4	NRG3	0.816955
RS10175273	RS4562759	ERBB4	NRG3	0.818639
RS6738304	RS3924461	ERBB4	NRG3	0.822331
RS4599046	RS3897738	ERBB4	NRG3	0.822566
RS6754674	RS4293073	ERBB4	NRG3	0.822992
RS4672643	RS10466199	ERBB4	NRG3	0.82402
RS2062937	RS478982	ERBB4	NRG3	0.824689
RS1910866	RS4532983	ERBB4	NRG3	0.826526
RS1026882	RS4562759	ERBB4	NRG3	0.827957
RS7596285	RS4562759	ERBB4	NRG3	0.828137
RS4672643	RS989422	ERBB4	NRG3	0.82907
RS6435675	RS987860	ERBB4	NRG3	0.829128
RS1394781	RS1333208	ERBB4	NRG3	0.829546
RS1026882	RS7902829	ERBB4	NRG3	0.830983
RS10198466	RS7902829	ERBB4	NRG3	0.837626
RS6731193	RS10466199	ERBB4	NRG3	0.838402
RS1351593	RS3924461	ERBB4	NRG3	0.840365
RS6435711	RS580298	ERBB4	NRG3	0.843842
RS1521654	RS7902829	ERBB4	NRG3	0.848074
RS2054617	RS10466199	ERBB4	NRG3	0.857022
RS1394796	RS7902829	ERBB4	NRG3	0.858909
RS6435675	RS474541	ERBB4	NRG3	0.864979
RS4672643	RS3924461	ERBB4	NRG3	0.86636
RS1026882	RS989422	ERBB4	NRG3	0.870784
RS7421820	RS981776	ERBB4	NRG3	0.871429
RS6743565	RS4933823	ERBB4	NRG3	0.872059
RS1351593	RS7902829	ERBB4	NRG3	0.882308
RS6754674	RS3924461	ERBB4	NRG3	0.884451
RS10198466	RS4933823	ERBB4	NRG3	0.884699
RS6726567	RS4933823	ERBB4	NRG3	0.887092
RS1521654	RS981776	ERBB4	NRG3	0.888105
RS6743565	RS2026495	ERBB4	NRG3	0.88856
RS1394796	RS987860	ERBB4	NRG3	0.888854
RS6435675	RS478982	ERBB4	NRG3	0.891514
RS6743565	RS478982	ERBB4	NRG3	0.893783
RS6435675	RS4293073	ERBB4	NRG3	0.896613
RS1394781	RS989422	ERBB4	NRG3	0.898042
RS6743565	RS3897738	ERBB4	NRG3	0.898239
RS4673659	RS7073811	ERBB4	NRG3	0.898653
RS939223	RS478982	ERBB4	NRG3	0.899693
RS1394781	RS7902829	ERBB4	NRG3	0.900841
RS6731193	RS1024193	ERBB4	NRG3	0.915021
RS6435675	RS4933826	ERBB4	NRG3	0.919592
RS2054617	RS981776	ERBB4	NRG3	0.919721
RS4672643	RS671631	ERBB4	NRG3	0.925182
RS939223	RS987860	ERBB4	NRG3	0.92785
RS6726567	RS342377	ERBB4	NRG3	0.93574
RS1026882	RS478982	ERBB4	NRG3	0.939268
RS4673659	RS671631	ERBB4	NRG3	0.944596
RS939223	RS4933826	ERBB4	NRG3	0.945735
RS1351593	RS4562759	ERBB4	NRG3	0.949567
RS1505345	RS7902829	ERBB4	NRG3	0.950119
RS10175273	RS7902829	ERBB4	NRG3	0.952323
RS939223	RS4933823	ERBB4	NRG3	0.955094
RS4599046	RS7073811	ERBB4	NRG3	0.958905
RS6743565	RS4933826	ERBB4	NRG3	0.959683
RS6435675	RS3924461	ERBB4	NRG3	0.959737
RS4672620	RS3924461	ERBB4	NRG3	0.960094
RS4672620	RS2026495	ERBB4	NRG3	0.971388
RS10175273	RS10466199	ERBB4	NRG3	0.978609
RS7421820	RS4562759	ERBB4	NRG3	0.979154
RS6435711	RS4562759	ERBB4	NRG3	0.979649
RS7596285	RS342377	ERBB4	NRG3	0.98014
RS6435711	RS474541	ERBB4	NRG3	0.980791
RS7421820	RS3924461	ERBB4	NRG3	0.980893
RS7596285	RS474541	ERBB4	NRG3	0.989002
RS6726567	RS10466199	ERBB4	NRG3	0.990358
RS1394781	RS4293073	ERBB4	NRG3	0.99268
RS4673659	RS474541	ERBB4	NRG3	0.993073
RS7565192	RS3924461	ERBB4	NRG3	0.995592
RS6435711	RS342377	ERBB4	NRG3	0.995806
RS1521654	RS4562759	ERBB4	NRG3	0.997638
RS4733348	RS1801200	NRG1	ERBB2	0.0821097
RS3924999	RS1801200	NRG1	ERBB2	0.136373
RS10092347	RS1801200	NRG1	ERBB2	0.20757
RS4733376	RS1801200	NRG1	ERBB2	0.352254
RS2919385	RS1801200	NRG1	ERBB2	0.381305
RS2439282	RS1801200	NRG1	ERBB2	0.407171
RS6992010	RS1801200	NRG1	ERBB2	0.424527
RS2466049	RS1801200	NRG1	ERBB2	0.430687
RS2919379	RS1801200	NRG1	ERBB2	0.542682
RS6468061	RS1801200	NRG1	ERBB2	0.608021
SS65654287	RS1801200	NRG1	ERBB2	0.622828
RS6992907	RS1801200	NRG1	ERBB2	0.640563
RS7818040	RS1801200	NRG1	ERBB2	0.642083
RS3735782	RS1801200	NRG1	ERBB2	0.647685
RS2683768	RS1801200	NRG1	ERBB2	0.758696
RS776398	RS1801200	NRG1	ERBB2	0.834723
RS2439319	RS1801200	NRG1	ERBB2	0.836017
RS776401	RS1801200	NRG1	ERBB2	0.859946
RS1503489	RS1801200	NRG1	ERBB2	0.891044
RS1386437	RS1801200	NRG1	ERBB2	0.945303
RS1383887	RS1801200	NRG1	ERBB2	0.949541
RS7821017	RS1801200	NRG1	ERBB2	0.961738
RS10092347	RS4733348	NRG1	NRG1	0.00359893
RS1503489	SS65654287	NRG1	NRG1	0.00542738
RS776401	SS65654287	NRG1	NRG1	0.00870328
RS7818040	RS2439319	NRG1	NRG1	0.0225461
RS7818040	RS2919379	NRG1	NRG1	0.0259278
RS1503489	RS2439282	NRG1	NRG1	0.045048
RS7821017	RS3735782	NRG1	NRG1	0.0629742
RS776401	RS2919379	NRG1	NRG1	0.0810924
RS1503489	RS3735782	NRG1	NRG1	0.0839498
RS776401	RS2439282	NRG1	NRG1	0.0968936
RS10092347	RS4733376	NRG1	NRG1	0.104021
RS2683768	RS2439282	NRG1	NRG1	0.106437
RS1503489	RS2919379	NRG1	NRG1	0.11046
RS6468061	RS4733348	NRG1	NRG1	0.13287
RS776398	RS2919385	NRG1	NRG1	0.135351
RS1383887	RS2919379	NRG1	NRG1	0.138942
RS7818040	RS3735782	NRG1	NRG1	0.139544
RS6468061	RS2439319	NRG1	NRG1	0.153291
RS7821017	SS65654287	NRG1	NRG1	0.159376
RS6468061	RS6992010	NRG1	NRG1	0.173553
RS776398	SS65654287	NRG1	NRG1	0.174445
RS6468061	RS4733376	NRG1	NRG1	0.179092
RS7818040	SS65654287	NRG1	NRG1	0.18311
RS2683768	RS2466049	NRG1	NRG1	0.210947
RS7818040	RS4733376	NRG1	NRG1	0.216002
RS7821017	RS2439282	NRG1	NRG1	0.221138
RS776398	RS3735782	NRG1	NRG1	0.22773
RS776401	RS3735782	NRG1	NRG1	0.227758
RS7818040	RS3924999	NRG1	NRG1	0.235399
RS2683768	SS65654287	NRG1	NRG1	0.242171
RS2683768	RS2919385	NRG1	NRG1	0.259355
RS7821017	RS6992010	NRG1	NRG1	0.259907
RS10092347	RS6992907	NRG1	NRG1	0.298552
RS1383887	RS2919385	NRG1	NRG1	0.303214
RS6468061	RS2439282	NRG1	NRG1	0.303616
RS7818040	RS2919385	NRG1	NRG1	0.328778
RS776398	RS4733376	NRG1	NRG1	0.329031
RS776401	RS2919385	NRG1	NRG1	0.329956
RS6468061	RS3735782	NRG1	NRG1	0.333428
RS1383887	SS65654287	NRG1	NRG1	0.337081
RS1383887	RS2466049	NRG1	NRG1	0.346899
RS1383887	RS2439282	NRG1	NRG1	0.35594
RS1503489	RS2919385	NRG1	NRG1	0.37919
RS776398	RS2466049	NRG1	NRG1	0.397618
RS7818040	RS2439282	NRG1	NRG1	0.402064
RS2683768	RS2919379	NRG1	NRG1	0.40445
RS10092347	SS65654287	NRG1	NRG1	0.412608
RS1503489	RS4733376	NRG1	NRG1	0.428559
RS6468061	SS65654287	NRG1	NRG1	0.43056
RS6468061	RS2466049	NRG1	NRG1	0.433026
RS7821017	RS2919379	NRG1	NRG1	0.436642
RS776398	RS2919379	NRG1	NRG1	0.438443
RS7821017	RS2919385	NRG1	NRG1	0.443103
RS2683768	RS3735782	NRG1	NRG1	0.455704
RS6468061	RS2919379	NRG1	NRG1	0.460264
RS10092347	RS3735782	NRG1	NRG1	0.460525
RS776398	RS4733348	NRG1	NRG1	0.48981
RS1383887	RS4733376	NRG1	NRG1	0.492251
RS1503489	RS2466049	NRG1	NRG1	0.514022
RS1383887	RS3924999	NRG1	NRG1	0.536676
RS7818040	RS2466049	NRG1	NRG1	0.537509
RS10092347	RS2919379	NRG1	NRG1	0.542437
RS1383887	RS2439319	NRG1	NRG1	0.545779
RS10092347	RS2439319	NRG1	NRG1	0.550219
RS776401	RS2439319	NRG1	NRG1	0.551467
RS776401	RS3924999	NRG1	NRG1	0.563847
RS776401	RS2466049	NRG1	NRG1	0.577295
RS2683768	RS4733376	NRG1	NRG1	0.582889
RS776401	RS4733376	NRG1	NRG1	0.587687
RS1383887	RS4733348	NRG1	NRG1	0.601626
RS6468061	RS3924999	NRG1	NRG1	0.602579
RS1503489	RS2439319	NRG1	NRG1	0.608975
RS2683768	RS2439319	NRG1	NRG1	0.61048
RS6468061	RS6992907	NRG1	NRG1	0.612408
RS776398	RS3924999	NRG1	NRG1	0.618517
RS1503489	RS3924999	NRG1	NRG1	0.626321
RS7821017	RS1386437	NRG1	NRG1	0.632185
RS6992010	RS3735782	NRG1	NRG1	0.646258
RS2683768	RS3924999	NRG1	NRG1	0.656574
RS7821017	RS4733376	NRG1	NRG1	0.667215
RS1383887	RS3735782	NRG1	NRG1	0.669756
RS7821017	RS2466049	NRG1	NRG1	0.688991
RS6992010	SS65654287	NRG1	NRG1	0.726086
RS10092347	RS2466049	NRG1	NRG1	0.739445
RS776401	RS6992907	NRG1	NRG1	0.760965
RS10092347	RS2919385	NRG1	NRG1	0.762197
RS7818040	RS4733348	NRG1	NRG1	0.777385
RS7821017	RS4733348	NRG1	NRG1	0.78924
RS7821017	RS3924999	NRG1	NRG1	0.806181
RS10092347	RS3924999	NRG1	NRG1	0.806403
RS2683768	RS4733348	NRG1	NRG1	0.811961
RS10092347	RS2439282	NRG1	NRG1	0.819043
RS6992010	RS4733376	NRG1	NRG1	0.833121
RS7821017	RS2439319	NRG1	NRG1	0.8371
RS776398	RS2439282	NRG1	NRG1	0.859137
RS1503489	RS4733348	NRG1	NRG1	0.861228
RS10092347	RS6992010	NRG1	NRG1	0.861466
RS776398	RS2439319	NRG1	NRG1	0.868107
RS7821017	RS6992907	NRG1	NRG1	0.930954
RS776401	RS4733348	NRG1	NRG1	0.933334
RS6468061	RS1386437	NRG1	NRG1	0.946921
RS6468061	RS2919385	NRG1	NRG1	0.97555
RS10092347	RS1386437	NRG1	NRG1	0.990032
RS2919385	RS4293073	NRG1	NRG3	NA
RS3735782	RS4933826	NRG1	NRG3	0.000345203
RS3735782	RS987860	NRG1	NRG3	0.000595234
RS3735782	RS1024193	NRG1	NRG3	0.00137229
RS3924999	RS7073811	NRG1	NRG3	0.00263333
RS1386437	RS1333208	NRG1	NRG3	0.00377037
RS6468061	RS1024193	NRG1	NRG3	0.00463919
RS7818040	RS4933823	NRG1	NRG3	0.00475919
RS4733376	RS474541	NRG1	NRG3	0.00482275
RS7821017	RS342377	NRG1	NRG3	0.00582963
RS3924999	RS1024193	NRG1	NRG3	0.00614048
RS7818040	RS4532983	NRG1	NRG3	0.00732065
RS7821017	RS474541	NRG1	NRG3	0.00958213
RS2439282	RS580298	NRG1	NRG3	0.0103255
RS6992907	RS342377	NRG1	NRG3	0.0108325
SS65654287	RS478982	NRG1	NRG3	0.0109336
RS776401	RS671631	NRG1	NRG3	0.0156115
SS65654287	RS474541	NRG1	NRG3	0.0164872
RS2466049	RS987860	NRG1	NRG3	0.017727
RS776401	RS342377	NRG1	NRG3	0.0189898
RS2439282	RS989422	NRG1	NRG3	0.0193087
RS6992010	RS1024193	NRG1	NRG3	0.019382
RS2919379	RS3924461	NRG1	NRG3	0.020806
RS2919379	RS342377	NRG1	NRG3	0.0209257
RS4733348	RS981776	NRG1	NRG3	0.0233844
RS2919379	RS981776	NRG1	NRG3	0.0243644
RS4733376	RS3924461	NRG1	NRG3	0.0246857
RS3924999	RS4933826	NRG1	NRG3	0.0247958
RS2466049	RS1024193	NRG1	NRG3	0.0268657
RS1503489	RS4933823	NRG1	NRG3	0.0268999
RS6468061	RS989422	NRG1	NRG3	0.0275687
RS7818040	RS671631	NRG1	NRG3	0.0290226
RS1503489	RS981776	NRG1	NRG3	0.0296684
RS6468061	RS987860	NRG1	NRG3	0.0314696
RS4733376	RS7073811	NRG1	NRG3	0.0316589
RS6468061	RS4933826	NRG1	NRG3	0.0323537
RS6992907	RS1333208	NRG1	NRG3	0.0328883
RS4733376	RS4933826	NRG1	NRG3	0.0331445
RS2919385	RS981776	NRG1	NRG3	0.0333932
RS3924999	RS987860	NRG1	NRG3	0.0339776
RS6468061	RS7073811	NRG1	NRG3	0.0358361
RS6992907	RS4293073	NRG1	NRG3	0.035845
RS2919385	RS7902829	NRG1	NRG3	0.0365648
RS10092347	RS989422	NRG1	NRG3	0.0395991
RS1503489	RS474541	NRG1	NRG3	0.039646
RS776401	RS4933823	NRG1	NRG3	0.0414415
RS2919379	RS3897738	NRG1	NRG3	0.0417297
RS10092347	RS1024193	NRG1	NRG3	0.0426453
[truncated: 642 more rows]

## Sheet: SNPs with P<0.1
List of 79 SNPs showing P<0.1 in either the genotypic or allelic test of association (from genes: NRG1, NRG2, NRG3, EGFR, ERBB2, ERBB4)
Name	Gene	Regions	Map Chrom Pos	Genotypic Global Exact P	Allelic Global Exact P
RS10092347	NRG1	Intron	08: 031695364	0.0852	0.7042
RS6468061	NRG1	Intron	08: 031698388	0.0805	0.2525
RS7821017	NRG1	Intron	08: 031727051	0.03	0.0124
RS776401	NRG1	Intron	08: 031836504	0.006	0.0047
RS2683768	NRG1	Intron	08: 031857853	0.0161	0.0749
RS1383887	NRG1	Intron	08: 031872698	0.0038	0.0167
RS776398	NRG1	Intron	08: 031884879	0.0581	0.0599
RS1503489	NRG1	Intron	08: 031896595	0.0448	0.0689
RS7818040	NRG1	Intron	08: 031998998	0.2661	0.0963
RS6992010	NRG1	Intron	08: 032236954	0.0821	0.2058
RS1386437	NRG1	Intron	08: 032315024	0.0968	0.0391
RS6992907	NRG1	Intron	08: 032347468	0.1646	0.0771
RS4733348	NRG1	Intron	08: 032496353	0.0694	0.0781
RS3924999	NRG1	Exon::CDS	08: 032572900	0.0707	0.0279
RS2439282	NRG1	Intron	08: 032582243	0.1298	0.0678
RS2466049	NRG1	Intron	08: 032634458	0.1838	0.0936
RS2439319	NRG1	Intron	08: 032645867	0.0321	0.0214
RS2919385	NRG1	Intron	08: 032677373	0.0101	0.0103
RS2919379	NRG1	Intron	08: 032687507	0.132	0.0524
RS4733376	NRG1	Intron	08: 032733371	0.0311	0.0254
SS65654287	NRG1	3 Prime Flank	08: 032741837	0.0026	0.0054
RS3735782	NRG1	3' UTR	08: 032744399	0.2271	0.0822
RS265150	NRG2	Intron	05: 139357003	0.0623	0.9487
RS2936651	NRG2	Intron	05: 139401129	0.0253	0.0413
RS989422	NRG3	Intron	10: 083793379	0.0827	0.0373
RS4933823	NRG3	Intron	10: 083798867	0.0797	0.0713
RS4562759	NRG3	Intron	10: 083825619	0.0868	0.1279
RS4933826	NRG3	Intron	10: 083836897	0.0462	0.0239
RS1024193	NRG3	Intron	10: 083842301	0.0602	0.1082
RS987860	NRG3	Intron	10: 083855626	0.0585	0.0465
RS981776	NRG3	Intron	10: 083862145	0.0228	0.0438
RS4293073	NRG3	Intron	10: 083945197	0.0151	0.016
RS7073811	NRG3	Intron	10: 084008020	0.0745	0.0448
RS3897738	NRG3	Intron	10: 084088732	0.1457	0.0606
RS671631	NRG3	Intron	10: 084377249	0.0363	0.0582
RS4532983	NRG3	Intron	10: 084414782	0.0807	0.1468
RS3924461	NRG3	Intron	10: 084423371	0.0185	0.0059
RS10466199	NRG3	Intron	10: 084512943	0.1877	0.0735
RS7902829	NRG3	Intron	10: 084566021	0.0761	0.0242
RS478982	NRG3	Intron	10: 084575688	0.0864	0.698
RS342377	NRG3	Intron	10: 084581799	0.0892	0.0407
RS474541	NRG3	Intron	10: 084627560	0.0874	0.8059
RS1333208	NRG3	Intron	10: 084656061	0.194	0.0872
RS580298	NRG3	Intron	10: 084668377	0.1858	0.073
RS2026495	NRG3	Intron	10: 084678732	0.0973	0.7614
RS7787739	EGFR	Intron	07: 054864172	0.0354	0.0368
RS729969	EGFR	Intron	07: 054902416	0.0378	0.1371
RS3823585	EGFR	Intron	07: 054937946	0.0542	0.0179
RS759160	EGFR	Intron	07: 054955651	0.1127	0.0389
RS845551	EGFR	Intron	07: 055011492	0.2029	0.0675
RS884225	EGFR	Intron	07: 055048293	0.0678	0.0259
RS883117	EGFR	Intron	07: 055081754	0.1236	0.0471
RS1801200	ERBB2	Exon::CDS	17: 035133114	0.1241	0.0852
RS6726567	ERBB4	Intron	02: 212160839	0.0564	1
RS6743565	ERBB4	Intron	02: 212207116	0.0517	0.0519
RS4599046	ERBB4	Intron	02: 212270377	0.0347	0.4776
RS7565192	ERBB4	Intron	02: 212310623	0.0838	0.947
RS4672620	ERBB4	Intron	02: 212315185	0.0368	0.9479
RS10175273	ERBB4	Intron	02: 212397200	0.0654	0.0255
RS7421820	ERBB4	Intron	02: 212414133	0.0807	0.0394
RS10198466	ERBB4	Intron	02: 212423980	0.0666	0.4259
RS6435675	ERBB4	Intron	02: 212513154	0.194	0.079
RS6738304	ERBB4	Intron	02: 212814814	0.188	0.0716
RS1521654	ERBB4	Intron	02: 212853460	0.063	0.0398
RS939223	ERBB4	Intron	02: 212863930	0.0698	0.0205
RS4672643	ERBB4	Intron	02: 212962168	0.0869	0.0319
RS1505345	ERBB4	Intron	02: 212998369	0.0787	0.1797
RS1910866	ERBB4	Intron	02: 213009202	0.0132	0.0646
RS4673659	ERBB4	Intron	02: 213015235	0.0652	0.1324
RS6754674	ERBB4	Intron	02: 213033762	0.0185	0.0055
RS2062937	ERBB4	Intron	02: 213043902	0.0668	0.0205
RS1394781	ERBB4	Intron	02: 213074328	0.0855	0.0379
RS1394796	ERBB4	Intron	02: 213095933	0.1477	0.0925
RS2054617	ERBB4	Intron	02: 213181396	0.0596	0.2952
RS6731193	ERBB4	Intron	02: 213205467	0.0218	0.7059
RS1026882	ERBB4	Intron	02: 213212895	0.0476	0.024
RS1351593	ERBB4	Intron	02: 213220111	0.1484	0.0726
RS7596285	ERBB4		02: 213232467	0.091	0.0505
RS6435711	ERBB4		02: 213235571	0.0198	0.0374
